# Supplementary material for: m5C regulator-mediated modification patterns and tumor microenvironment infiltration characterization in colorectal cancer: One step closer to precision medicine
Source: Front Immunol. 2022 Dec 1;13:1049435. doi: 10.3389/fimmu.2022.1049435 (PMC9751490; doi:10.3389/fimmu.2022.1049435)
Supplement: Supplementary file 7 [file DataSheet_1.xlsx]

## Sheet: Description
Description
S1	The expression of 18 m5C regulators based on TCGA-CRC and GTEx database in this study.
S2	Spearman correlation values for 18 regulators in colorectal cancer.
S3	Differentially expressed genes between m5C cluster A and B.
S4	Differences in HALLMARK pathway GSVA enrichment between m5C Cluster A and B.
S5	Functional annotation of DEGs between m5C cluster A and B. (GO analysis)
S6	Functional annotation of DEGs between m5C cluster A and B. (KEGG analysis)
S7	The signatures related to response of immunotherapy.
S8	The different immunotherapy-predicted pathways between the two m5C clusters.
S9	The expression of m5C cluster-related genes in black module.
S10	The prognosis-related genes indentified by univariate analysis.
S11	The 17 prognosis-related genes followed by LASSO regression analysis.
S12	The 8 risk genes followed by multivariate Cox regression analysis.
S13	The relative expression of 18 m5C genes in different risk groups.
S14	The gene sets for TME cell infiltration enrichment analysis.
S15	The 122 immunomodulators (MHCs, chemokines, immune stimulators, and receptors) analyzed in this study.
S16	The TIDE score in each CRC patient from TCGA.
S17	The characteristics of the patients’ cohort collected from 40 patients diagnosed CRC.
S18	The primers used in this study.

## Sheet: Table S1
Table.S1 The expression of 18 m5C regulators from TCGA-CRC and GTEx databases in this study.
	Group	NOP2	NSUN2	NSUN3	NSUN4	NSUN5	NSUN6	NSUN7	DNMT1	TRDMT1	DNMT3A	DNMT3B	YTHDF2	ALYREF	YBX1	TET1	TET2	TET3	ALKBH1
TCGA-A6-2683-11A-01R-A32Z-07	Normal	3.87668	4.94361	3.17597	2.93492	4.12057	2.80509	2.35748	4.23915	1.34102	2.7545	1.20149	5.73464	6.25284	9.49564	0.250953	2.50455	3.52006	3.58037
TCGA-A6-2678-11A-01R-A32Z-07	Normal	3.73896	4.89909	2.93092	2.86966	4.17234	2.7935	2.74691	3.79641	1.14484	3.05722	1.57719	5.74027	6.15288	9.47955	0.31719	2.59652	3.78682	3.46901
TCGA-AA-3655-11A-01R-1723-07	Normal	3.91574	5.16036	2.88648	3.31851	4.53886	2.69712	2.76196	3.6834	1.62359	3.10856	1.39595	5.83441	6.71797	9.94081	0.332415	2.49216	2.90575	3.81693
TCGA-AA-3527-11A-01R-A32Z-07	Normal	4.05274	4.96254	3.20573	2.62699	3.98078	2.53784	2.42051	4.00803	0.949179	2.80396	1.46874	5.64879	6.2939	9.22355	0.269081	2.51415	3.26232	3.34295
TCGA-AA-3517-11A-01R-A32Z-07	Normal	3.72277	4.80403	2.84839	2.83472	4.13725	2.24881	2.12744	3.91372	1.05031	2.69763	1.03011	5.57583	6.25808	9.10711	0.18104	2.21137	3.29043	3.19715
TCGA-A6-2684-11A-01R-A32Z-07	Normal	3.45231	4.7375	2.9713	2.56262	4.18854	2.74568	2.35044	3.27399	0.94858	2.58075	1.27624	5.37022	6.28421	9.42338	0.110224	2.31543	2.92799	3.36162
TCGA-AA-3496-11A-01R-1839-07	Normal	3.91863	4.93062	2.91674	3.01655	4.34968	2.8694	2.36264	3.99679	1.4253	2.96444	1.46817	5.69457	6.45009	10.0314	0.537976	2.48697	2.81624	3.83244
TCGA-AA-3534-11A-01R-A32Z-07	Normal	4.09929	5.07894	2.86821	2.9988	4.22063	2.61639	2.70143	4.33148	1.19962	3.15453	1.377	5.70117	6.25601	9.29459	0.256407	2.56749	3.57831	3.47297
TCGA-AA-3525-11A-01R-A32Z-07	Normal	4.01712	4.99371	2.92171	2.69364	4.05373	2.4776	2.45824	4.2002	0.883467	2.92333	1.18731	5.78813	6.56028	9.23449	0.257527	2.50523	3.25056	3.41357
TCGA-AA-3697-11A-01R-1723-07	Normal	4.6862	5.5294	2.81072	2.78566	4.40796	2.62259	2.22938	4.63397	1.12658	2.59357	0.977043	5.77243	7.28742	9.79209	0.270294	2.38094	2.90202	3.46921
TCGA-AF-5654-11A-11R-1660-07	Normal	3.8971	5.36862	3.14037	2.60999	3.8377	2.9712	2.34966	4.13044	1.24065	2.49455	1.1238	5.77664	6.70657	9.255	0.225398	2.94333	3.70054	3.21471
TCGA-AF-2689-11A-01R-A32Z-07	Normal	3.88235	5.00042	2.74503	2.63368	4.31482	2.42858	1.79227	4.41408	1.27115	2.89923	0.983003	5.62334	6.83646	9.49318	0.530554	2.25065	3.02097	3.24564
TCGA-A6-5667-11A-01R-1723-07	Normal	4.34841	5.25882	2.79941	2.98623	4.37906	2.99954	2.43591	4.33803	1.20782	3.33498	1.35102	5.72717	6.53663	9.27856	0.304859	2.74837	4.07256	3.27715
TCGA-A6-2680-11A-01R-A32Z-07	Normal	3.06232	4.65558	2.49591	2.36219	3.88981	2.59695	1.62235	2.96958	1.35943	2.42763	0.428678	5.39259	5.81551	9.08527	0.122434	2.63009	3.29067	3.4517
TCGA-A6-5659-11A-01R-1653-07	Normal	3.70355	4.88913	3.26045	2.61528	3.5685	2.86333	2.24625	3.01932	0.926958	2.7517	1.37969	5.68047	5.84996	8.86958	0.291156	2.80315	3.39601	3.20277
TCGA-A6-2675-11A-01R-1723-07	Normal	4.32405	5.20732	2.50686	2.85966	4.21202	2.41766	1.66077	4.13354	1.30371	3.1778	0.861175	5.42071	6.3559	9.41449	0.660282	2.51207	3.25064	3.10954
TCGA-A6-2682-11A-01R-A32Z-07	Normal	4.2848	5.07995	2.8451	2.95486	4.19906	2.64371	2.41905	4.18958	1.02701	2.70309	1.06341	5.73947	6.51909	9.3498	0.23397	2.33792	3.3991	3.38495
TCGA-AA-3520-11A-01R-A32Z-07	Normal	3.88022	5.13805	3.18381	2.77074	4.13557	2.68231	2.33641	4.14574	1.10436	2.6775	1.24848	5.56789	6.54025	9.28056	0.329618	2.46575	3.56113	3.28392
TCGA-AG-3725-11A-01R-1736-07	Normal	3.06371	4.02399	3.0098	2.769	3.87179	2.47416	2.68557	2.77764	1.71293	2.13605	1.0282	5.23409	6.47376	9.74665	0.312969	2.11729	1.73676	4.01474
TCGA-AG-3742-11A-01R-1660-07	Normal	3.58111	4.89379	3.05236	3.12858	4.02027	2.7577	2.37934	3.12388	1.60894	2.92503	1.04084	5.59941	6.5103	10.1096	0.551007	2.54765	2.35087	3.80603
TCGA-AA-3514-11A-01R-A32Z-07	Normal	4.06985	5.08288	3.09685	2.6653	3.89841	2.48999	2.35871	4.63355	1.11617	2.4857	1.22654	5.77405	6.90446	9.42733	0.172091	2.65281	3.36906	3.31226
TCGA-A6-2685-11A-01R-A32Z-07	Normal	4.20177	5.22988	3.09463	2.70375	4.02894	2.32384	2.53994	4.75189	1.13164	2.85229	1.24245	5.8292	6.8898	9.5911	0.149195	2.86288	3.6028	3.35521
TCGA-AZ-6600-11A-01R-1774-07	Normal	4.88469	5.4478	2.48517	3.05419	4.213	2.64424	2.52251	4.10892	1.32602	2.61479	1.17706	6.01427	7.14775	9.48155	0.199549	2.72583	3.84893	3.13328
TCGA-AA-3489-11A-01R-1839-07	Normal	4.13043	4.9369	2.95949	3.1204	4.38767	2.73001	2.40754	3.8229	1.40358	2.70171	0.878897	5.3385	7.17631	10.1687	0.380782	2.36039	2.04011	3.83326
TCGA-AA-3660-11A-01R-1723-07	Normal	3.61848	4.67236	3.13674	2.9585	4.09499	2.72625	2.82079	3.42945	1.45182	2.55556	0.901844	5.62765	6.52434	9.60746	0.208139	2.20348	2.55686	3.66191
TCGA-AZ-6598-11A-01R-1774-07	Normal	4.16675	4.89916	2.68223	2.81129	4.23382	2.70492	2.27979	4.16834	1.05931	2.95154	1.16251	5.35012	6.72274	9.33867	0.402587	2.49746	3.25686	3.33612
TCGA-A6-2686-11A-01R-A32Z-07	Normal	3.78031	5.00356	2.9622	2.64955	3.95205	2.42622	2.2654	3.75742	1.13772	2.53786	1.21657	5.55284	6.2751	9.19552	0.272243	2.40843	3.27564	3.29534
TCGA-AF-2691-11A-01R-A32Z-07	Normal	4.66663	5.61049	2.37101	2.87203	4.41542	2.55579	1.93844	4.39975	1.15599	2.81057	0.903068	5.81637	7.2415	9.74281	0.314941	2.26924	3.14633	3.23147
TCGA-AA-3713-11A-01R-1723-07	Normal	4.434	5.14157	3.16608	3.16635	4.41761	2.49984	2.11874	3.37764	1.41683	2.09243	0.918832	5.73761	7.13127	9.72605	0.102983	2.26565	2.24693	3.71485
TCGA-AA-3518-11A-01R-1672-07	Normal	3.52384	4.78823	2.70269	2.38951	3.9854	2.23111	2.26679	3.35128	1.04756	2.5704	0.964889	5.39979	5.97321	9.02249	0.166882	2.24198	3.22055	3.19087
TCGA-AA-3662-11A-01R-1723-07	Normal	3.98945	5.14231	3.09784	3.29188	4.39522	3.13119	3.19098	3.92392	1.44391	3.07089	1.35569	5.97816	6.37171	9.7118	0.286476	2.68589	3.15026	4.00581
TCGA-AA-3531-11A-01R-A32Z-07	Normal	3.07982	4.48865	2.92085	2.08457	3.63432	2.34294	1.72214	3.37864	0.885664	2.26935	0.871966	5.38009	5.87393	8.59473	0.110258	1.98207	3.01789	3.20233
TCGA-A6-2679-11A-01R-A32Z-07	Normal	3.94463	4.90627	2.76594	2.72617	4.09743	2.16965	1.98679	4.31876	1.04971	2.63716	1.03107	5.47487	6.53258	9.09729	0.237783	2.26392	3.22185	3.16747
TCGA-AZ-6603-11A-02R-1839-07	Normal	4.49195	5.23595	2.77505	2.9663	4.2968	3.01855	2.51503	4.6839	1.11238	3.51209	1.51456	5.673	6.79619	9.61321	0.469289	2.6337	3.21381	3.6765
TCGA-AH-6643-11A-01R-1830-07	Normal	3.69782	5.02372	3.26981	2.68167	4.00381	3.06367	2.15042	4.4098	1.29609	3.15445	1.27338	5.6288	6.36432	9.12089	0.523786	2.79858	3.3872	3.2858
TCGA-AA-3712-11A-01R-1723-07	Normal	4.20388	5.12653	2.99614	2.86544	4.25459	2.77362	2.76778	4.04647	1.37104	3.15599	1.3425	5.72811	6.16553	9.14987	0.408381	2.86382	3.75454	3.417
TCGA-AZ-6599-11A-01R-1774-07	Normal	4.17701	5.24525	3.12072	3.1691	4.24646	2.80737	2.98182	4.58501	1.16547	3.52856	1.5947	5.85442	6.58235	9.64594	0.279783	2.95878	3.95444	3.37773
TCGA-AA-3511-11A-01R-1839-07	Normal	4.37648	5.42165	3.0221	3.03416	4.43458	2.86999	2.42023	5.27235	1.37925	3.15918	1.28344	5.65683	6.92685	9.45967	0.330712	2.81684	3.73387	3.37594
TCGA-A6-5665-11A-01R-1653-07	Normal	3.44993	4.6618	3.2204	2.38374	3.36292	2.45691	1.9108	3.40306	1.01044	2.45168	0.891035	5.38473	5.91619	8.63767	0.251847	2.57986	3.46002	2.85792
TCGA-F4-6704-11A-01R-1839-07	Normal	4.94726	5.54241	2.96297	3.08781	4.28864	3.05942	2.58487	5.01606	1.26757	2.92787	1.35614	5.78864	7.3524	10.0019	0.436668	2.84757	3.49946	3.72854
TCGA-AG-3732-11A-01R-1660-07	Normal	3.73646	5.11329	3.14186	3.17442	4.04934	2.88064	2.61831	3.98097	1.83718	3.55668	1.41693	5.86044	6.03733	9.88933	1.16036	3.05561	3.12571	3.78225
TCGA-AF-3400-11A-01R-A32Z-07	Normal	4.9103	5.64056	2.86094	3.11841	4.57282	2.73934	2.38391	4.77931	1.18058	2.957	1.23236	5.94653	7.19687	9.68917	0.332826	2.54493	3.58346	3.36977
TCGA-AF-2692-11A-01R-A32Z-07	Normal	4.16305	5.37479	2.54154	2.83503	4.08051	2.64709	2.38138	4.4889	1.45333	3.36038	1.12589	5.79272	6.92138	9.88278	0.593615	2.69059	3.58091	3.15533
TCGA-AZ-6601-11A-01R-1774-07	Normal	4.40819	5.17959	2.7269	2.96287	4.20254	2.79798	2.56265	4.40895	1.30359	3.29818	1.29874	5.71723	6.71704	9.4339	0.492167	2.56758	3.60319	3.38165
TCGA-AA-3516-11A-01R-A32Z-07	Normal	2.8892	4.35479	3.01875	2.01397	3.45376	2.26754	1.40366	2.95572	0.864811	2.08784	0.618376	5.1137	5.62033	8.45784	0.183611	2.30821	2.8235	2.9149
TCGA-AA-3663-11A-01R-1723-07	Normal	3.9669	4.88606	2.94104	2.85091	4.12897	2.60786	2.1209	4.12273	1.11069	3.18312	1.20402	5.51882	6.36609	9.53346	0.401788	2.3283	3.21353	3.35606
TCGA-AA-3522-11A-01R-A32Z-07	Normal	3.89485	5.06676	3.24959	2.96169	4.19057	2.66897	2.54639	4.27606	1.31594	2.83484	1.34802	5.68538	6.38144	9.33689	0.390553	2.75896	3.86696	3.57335
TCGA-AG-3731-11A-01R-1736-07	Normal	3.61129	5.02052	3.03435	2.83624	3.99912	2.72813	2.59708	3.90476	1.44835	3.13554	1.03151	5.52034	6.4649	9.74654	0.479563	2.7346	3.30659	3.56493
TCGA-A6-2671-11A-01R-A32Z-07	Normal	3.65034	4.87892	2.68211	2.46339	4.23918	2.2278	2.03488	3.61159	1.19881	2.78635	0.865266	5.49282	6.39325	9.25347	0.16061	2.19517	3.39637	2.90131
TCGA-AZ-6605-11A-01R-1839-07	Normal	3.6638	4.6489	2.08294	2.69741	4.21268	2.23742	1.93541	3.89135	1.34892	3.65891	1.01691	5.20894	5.79483	9.84404	1.26263	2.22748	1.82121	3.30559
TCGA-A6-5662-11A-01R-1653-07	Normal	3.54063	4.84588	2.8516	2.69721	3.88195	2.57547	2.11482	3.77173	1.28198	2.88031	1.15397	5.67923	6.46788	9.53767	0.419781	2.23353	2.85458	3.06499
TCGA-CM-4746-01A-01R-1410-07	Tumor	5.00247	4.36277	1.84206	3.24565	5.035	1.50347	2.86649	4.18807	0.836041	2.49631	2.56223	5.37619	8.17458	10.1506	0.180045	1.42955	2.13106	3.41687
TCGA-DM-A0XD-01A-12R-A155-07	Tumor	6.00948	5.46538	1.74576	2.75477	4.53519	3.09564	2.02603	4.3211	0.927959	2.17441	2.43015	5.67779	7.28823	9.61288	0.167393	1.06178	2.3048	3.13851
TCGA-AA-3511-01A-21R-1839-07	Tumor	5.38081	5.72913	2.7483	3.25516	5.47534	3.17322	2.29736	4.94614	1.26057	2.72079	1.9822	5.96703	7.10434	9.93499	0.285663	1.46634	3.2785	2.9087
TCGA-AA-A01K-01A-01R-A00A-07	Tumor	5.51513	5.90821	2.80977	3.02688	5.09617	3.29948	1.84607	4.82052	1.36166	3.46052	2.97375	5.58088	7.41764	8.98066	0.940357	1.98071	3.15582	2.84603
TCGA-A6-6650-01B-02R-A277-07	Tumor	4.43561	5.59253	4.55836	3.20793	3.49455	4.19603	3.90816	4.2781	2.31637	3.53043	1.91771	6.1823	5.47549	8.3553	1.70382	3.89565	4.34286	3.17864
TCGA-F4-6461-01A-11R-1774-07	Tumor	5.19	5.29363	2.6831	2.8337	4.33601	3.11325	3.01194	5.0517	1.21078	3.15848	1.43087	6.26671	6.94631	9.82846	0.988294	2.72222	3.90497	3.35579
TCGA-AA-3979-01A-01R-1022-07	Tumor	5.63325	5.91879	3.38673	3.04881	5.75066	2.84082	2.54693	5.15671	1.22332	2.20827	2.38495	5.98879	7.9856	10.7148	0.157505	0.970343	2.4813	4.29979
TCGA-DT-5265-01A-21R-1830-07	Tumor	5.71624	5.47856	2.23041	3.19609	5.17818	3.68046	2.8733	4.36071	0.979512	3.33206	1.52655	5.98556	6.7887	9.82378	0.272107	1.99502	2.95527	3.46005
TCGA-DY-A0XA-01A-11R-A155-07	Tumor	5.45743	5.51318	3.14151	3.16318	5.02818	3.89995	3.55705	5.03736	1.40968	3.15453	3.68005	5.4922	7.18913	9.3924	0.912588	2.41542	3.93937	4.0701
TCGA-AG-3600-01A-01R-0826-07	Tumor	6.32424	4.99883	2.61343	3.63514	5.30584	2.78813	2.52803	5.81287	0.641928	2.20342	2.60895	5.26484	7.80577	10.7259	0.230646	1.51453	1.97873	3.5203
TCGA-DC-5869-01A-01R-1660-07	Tumor	5.61019	6.20528	3.62399	3.48839	5.79721	4.35213	3.09292	4.66632	2.17152	3.41224	2.98077	6.27426	8.1512	10.2437	0.491998	1.72298	3.02058	4.02351
TCGA-G4-6317-01A-11R-1723-07	Tumor	5.47556	5.38561	2.45033	3.11863	6.39057	4.07467	3.75513	4.71	1.97488	3.08879	1.8544	5.83984	8.69723	10.1912	0.480156	1.57929	2.69543	4.01845
TCGA-AA-3673-01A-01R-0905-07	Tumor	5.35234	5.58345	2.71771	3.71897	4.91094	3.30106	3.45426	5.10325	1.54466	3.99502	2.87252	6.34011	6.99386	9.66072	0.687859	2.30857	3.67286	3.78746
TCGA-AA-3968-01A-01R-1022-07	Tumor	5.37995	5.95977	2.40761	2.84306	5.49941	3.38516	2.89903	5.49417	1.94827	3.48661	3.50216	5.6799	7.88073	9.34937	0.475458	1.90729	3.59047	3.73413
TCGA-CM-5349-01A-21R-1723-07	Tumor	6.02467	5.40753	2.64757	3.38341	5.13049	3.74261	2.53249	4.82741	1.4464	3.74143	3.05702	5.67466	7.81542	10.5034	0.677215	2.03341	3.34213	4.02324
TCGA-F4-6809-01A-11R-1839-07	Tumor	5.48158	5.74652	2.73622	3.10014	5.15963	3.53862	2.76553	4.42963	0.808139	3.23753	1.26815	5.78449	6.22557	9.88309	0.602144	1.84762	3.23847	3.07455
TCGA-AA-3506-01A-01R-1410-07	Tumor	6.00562	5.59712	1.95679	3.21705	5.71553	1.98346	2.74051	5.24618	1.12245	3.3487	2.08829	4.82353	8.51073	10.0102	0.172695	1.35577	2.46565	3.72803
TCGA-A6-A567-01A-31R-A28H-07	Tumor	5.53943	6.00335	2.84653	4.00692	5.25361	4.09303	2.56571	4.25638	1.58275	3.34376	1.98781	6.20013	6.82142	10.1265	0.104932	1.3734	3.83038	3.17507
TCGA-AD-6548-01A-11R-1839-07	Tumor	5.80175	6.19918	2.70018	3.65751	5.33735	3.83389	2.38294	5.72861	1.51385	2.98169	3.0626	6.25133	8.12538	10.4442	0.220437	2.29662	3.63555	3.84236
TCGA-A6-A56B-01A-31R-A28H-07	Tumor	6.37237	5.89196	2.91134	4.15806	5.6356	3.83171	2.07083	6.33253	1.57725	3.90556	4.56849	5.78319	7.07492	10.3756	1.07436	1.99888	4.32094	3.87627
TCGA-AA-3693-01A-01R-0905-07	Tumor	4.71	5.31575	3.31302	3.5737	5.04142	3.03306	2.38162	4.69115	1.49798	3.01526	1.90545	6.05618	7.10936	9.90461	0.226259	2.08098	3.16613	3.30341
TCGA-G4-6321-01A-11R-1723-07	Tumor	3.33314	4.77261	2.86971	2.48405	3.73968	2.57021	2.14159	3.18533	0.734738	1.54811	0.679283	5.77943	6.04329	8.24081	0.0965002	2.37708	2.90099	3.17114
TCGA-AA-3675-01A-02R-0905-07	Tumor	5.4542	5.44969	2.83479	3.82215	4.99035	3.19268	3.14859	4.85128	1.55737	3.24585	2.43532	6.3205	7.28087	10.4321	0.4558	2.18487	2.79969	3.84684
TCGA-D5-6536-01A-11R-1723-07	Tumor	5.33475	5.27344	2.58659	2.54121	5.25235	3.28726	3.23467	4.71476	1.174	3.67281	2.04072	5.63004	7.38877	9.53117	0.467293	2.09381	3.61759	3.51843
TCGA-AA-3554-01A-01R-0826-07	Tumor	5.49692	5.77617	2.69563	3.28211	5.24344	2.56378	0.629277	5.31392	1.04836	2.26167	1.73638	5.93486	7.84474	8.84615	0.218756	2.4655	3.39474	3.85012
TCGA-DC-6683-01A-11R-1830-07	Tumor	5.55564	5.83183	3.3835	3.27898	5.061	3.3808	2.73308	4.90324	1.07991	3.16434	2.52469	5.7081	7.92708	10.0308	0.364625	2.03039	3.58825	3.75713
TCGA-EI-6882-01A-11R-1928-07	Tumor	5.46764	6.17623	3.7647	4.01897	4.81819	3.70209	3.92815	5.79423	2.14049	3.44375	2.64021	6.66826	7.55284	9.87779	0.847371	3.48091	4.36132	3.71893
TCGA-AA-3514-01A-02R-0821-07	Tumor	5.34134	5.08535	1.01992	3.56566	5.27755	1.94714	1.76073	5.47236	0.365828	3.70685	2.09883	5.09616	7.97961	9.63104	0.189416	1.11114	2.43643	2.99545
TCGA-5M-AAT4-01A-11R-A41B-07	Tumor	6.10842	6.19574	3.00502	3.24758	6.04375	3.75297	3.12577	5.64671	1.2768	3.3685	3.39756	5.74303	7.59509	9.68702	0.753583	1.71816	4.11435	3.84336
TCGA-CM-5863-01A-21R-1839-07	Tumor	4.99837	5.26258	2.69081	3.16563	4.47996	2.96338	2.49662	4.39908	1.10705	2.62419	1.49061	5.84997	6.62465	9.3812	0.220593	2.31101	3.32245	3.43229
TCGA-CM-4744-01A-01R-A32Z-07	Tumor	5.8452	5.58643	2.21682	2.98526	5.59272	3.13688	1.28657	4.29336	1.5747	2.9632	1.70096	6.09463	8.35403	10.205	0.0364976	1.53222	1.89636	3.5722
TCGA-A6-2671-01A-01R-1410-07	Tumor	5.54563	5.64489	2.22775	3.66006	5.50593	2.79383	1.48876	5.87027	1.08815	3.81723	3.17303	6.11167	8.32475	10.6615	0.268256	1.68286	3.38738	2.88396
TCGA-DM-A28K-01A-21R-A32Y-07	Tumor	5.56654	6.29823	2.30382	3.04308	4.78815	3.55571	3.47325	4.58725	0.986692	3.29673	2.31804	6.16718	7.27288	9.65888	0.420355	2.29325	3.4866	3.3993
TCGA-AA-3660-01A-01R-1723-07	Tumor	5.48496	5.56909	3.10292	3.32496	5.41939	3.03053	3.09253	5.2342	1.38521	3.40208	2.69923	6.13266	7.61562	10.0526	0.205413	2.33762	3.1088	4.05019
TCGA-AA-3679-01A-02R-0905-07	Tumor	4.628	4.82612	2.20614	3.16015	6.1074	2.26692	2.44896	4.41365	0.994434	3.44184	2.83021	5.67833	7.80704	9.68115	0.493153	1.27638	2.89118	2.78532
TCGA-AZ-5403-01A-01R-1653-07	Tumor	5.29442	6.18636	3.16072	3.51816	5.74336	3.39317	3.21064	4.24124	1.23866	3.04324	1.95815	6.40834	8.07672	10.4095	0.0785281	1.90974	2.20322	4.43937
TCGA-AA-3521-01A-01R-0821-07	Tumor	5.70151	5.37174	2.97217	3.6346	5.06653	2.78953	2.52544	4.72752	1.3376	3.69205	2.36428	5.27728	7.43296	9.90817	0.298428	2.15004	4.0427	3.10776
TCGA-F4-6459-01A-11R-1774-07	Tumor	6.24125	6.09086	2.90429	3.57677	4.96985	3.77659	3.05615	5.08108	1.541	4.21684	3.06402	5.99494	7.5092	9.48905	1.02605	2.46147	4.09016	3.87195
TCGA-AD-6895-01A-11R-1928-07	Tumor	5.8547	6.42112	3.30102	3.26536	5.71225	3.68186	2.67014	5.95393	1.62214	2.83001	2.39153	6.37433	8.2925	9.52775	0.08715	2.23153	3.70177	3.87611
TCGA-4N-A93T-01A-11R-A37K-07	Tumor	5.71587	5.5006	2.72755	2.04436	5.26254	3.49194	2.3042	3.91072	0.815469	3.30044	2.44428	5.22454	7.31687	8.81949	0.384329	1.29538	3.45089	2.70749
TCGA-AA-A022-01A-21R-A16W-07	Tumor	5.67823	4.93055	2.4185	2.87657	4.95189	3.50548	2.80067	4.31011	0.366529	3.27017	1.89921	5.12741	7.35232	8.06706	0.196373	1.68075	2.7407	3.27068
TCGA-AA-3973-01A-01R-1022-07	Tumor	5.15253	5.52292	2.67342	2.21764	5.10558	3.18627	3.43422	4.26151	1.19838	3.48556	2.70034	5.18069	6.82984	8.77926	0.606146	1.96276	3.5265	4.16568
TCGA-AA-3492-01A-01R-1410-07	Tumor	5.83248	5.98148	2.63614	4.01476	5.60911	3.64382	3.5404	5.30512	1.14028	2.4335	1.13945	6.47381	7.98258	10.3004	0	1.70219	2.01834	4.64958
TCGA-CA-5254-01A-21R-1839-07	Tumor	5.89179	6.37014	3.21392	3.20727	4.79787	3.35784	3.19416	4.97354	1.23302	3.22708	1.7679	5.88697	7.30892	9.46633	0.427936	2.61649	3.44166	3.92298
TCGA-A6-2677-01A-01R-0821-07	Tumor	5.23683	5.97488	3.04715	4.06477	5.10342	3.73115	4.0459	5.19561	1.65322	3.45841	3.21025	5.69601	8.60362	10.2128	0.453615	2.80689	3.80227	4.41589
TCGA-A6-2682-01A-01R-1410-07	Tumor	5.23471	5.31907	2.21985	3.68952	5.23851	3.03617	2.36316	4.47758	0.939622	2.71562	1.98855	4.89827	7.87139	10.1658	0.150051	1.25727	2.29257	4.0031
TCGA-AA-3530-01A-01R-1022-07	Tumor	5.27642	5.7535	3.08974	3.82255	4.72967	3.61165	3.93981	4.47967	1.79134	3.68058	1.88343	5.44858	7.13939	9.96808	0.663207	2.3352	3.83187	3.33143
TCGA-CK-5915-01A-11R-1653-07	Tumor	6.3797	5.99747	3.44472	3.58815	4.66372	4.09369	3.72571	5.93428	1.70029	4.48739	3.86748	6.48745	7.47836	9.85318	1.41411	3.30255	4.41605	4.19511
TCGA-D5-6923-01A-11R-A32Z-07	Tumor	6.17814	6.2332	2.91851	3.43809	5.92208	3.71332	2.12894	6.14682	1.21117	3.79735	4.174	5.81449	8.02088	10.3931	0.788366	2.38492	4.29056	4.00416
TCGA-A6-6648-01A-11R-1774-07	Tumor	6.08132	5.79674	3.19671	3.77093	5.09067	3.34875	3.20557	6.51713	1.45432	3.52257	4.41324	6.15455	8.17942	10.2022	0.483916	3.45876	4.72417	4.61587
TCGA-AZ-4308-01A-01R-1410-07	Tumor	5.11091	5.10495	0.972077	2.90554	5.4342	2.17439	1.49419	4.91634	0.537693	2.46735	1.66427	4.78902	8.47278	10.0072	0	0.686831	1.90972	2.55574
TCGA-4T-AA8H-01A-11R-A41B-07	Tumor	5.76601	5.46155	2.61617	3.06136	4.68666	3.56364	3.11396	4.66674	1.41107	2.28704	1.67042	5.80135	6.7529	9.36814	0.0752178	2.43173	3.06687	2.95034
TCGA-AZ-6605-01A-11R-1839-07	Tumor	5.3156	5.37141	2.75319	3.02447	5.33204	3.13396	2.28519	4.99245	1.31687	3.45433	2.55236	5.8626	7.62587	9.54653	0.443486	2.15096	3.32587	3.34256
TCGA-F5-6810-01A-11R-1830-07	Tumor	5.73713	5.91798	3.08873	3.8489	5.82049	3.54696	2.04276	5.20605	1.38065	4.1982	2.58762	6.34604	7.94637	10.0592	0.436136	2.28367	3.98954	3.5764
TCGA-AG-A01W-01A-21R-A083-07	Tumor	5.74653	5.96912	2.78425	3.44909	5.58159	3.45263	2.9256	5.94678	1.51205	3.18029	3.46457	5.72913	8.25376	9.88353	1.17492	1.75549	3.48791	4.01859
TCGA-AG-3878-01A-02R-0905-07	Tumor	4.89179	4.7291	1.32073	3.21025	5.33946	1.66682	2.17641	5.70133	0.503385	2.94965	1.94492	4.99407	7.40521	9.21733	0.237806	1.10261	2.48093	2.83691
TCGA-EI-6507-01A-11R-1736-07	Tumor	6.26394	5.91388	3.23639	4.02481	5.03303	3.59429	0.34785	5.78507	1.43614	3.4318	3.20251	6.25921	7.5913	9.83427	0.91209	3.41938	4.04214	3.79757
TCGA-CI-6621-01A-11R-1830-07	Tumor	5.8411	5.75583	2.78425	2.64233	4.96387	3.39044	3.1151	5.83979	1.56946	3.93101	4.01536	5.71389	7.93857	9.65575	0.644114	2.18613	4.19733	3.91889
TCGA-AG-A020-01A-21R-A083-07	Tumor	5.87219	6.12465	3.05742	3.52883	5.45657	3.35433	2.77335	5.42874	1.29069	2.92188	3.10318	6.35859	8.24112	9.78046	0.141888	2.10657	3.98133	3.72167
TCGA-AG-4008-01A-01R-1119-07	Tumor	5.30857	5.57908	2.52507	2.97284	5.09674	3.51911	3.27947	4.53939	1.3686	2.96556	2.62956	5.90255	7.31304	10.15	0.189988	1.61508	2.79483	3.62288
TCGA-AG-3894-01A-01R-1119-07	Tumor	5.67175	5.35851	2.28501	3.87313	5.37123	3.53976	2.83695	4.72343	1.19286	3.6202	3.00998	5.80343	7.27061	10.0487	0.439968	2.23853	2.96734	3.84718
TCGA-AG-3885-01A-01R-0905-07	Tumor	5.20891	5.69344	1.37671	3.13197	6.3188	1.92831	1.43053	5.25895	0.724394	2.70615	1.33305	5.30352	7.76762	9.71817	0.0251899	0.987772	2.32564	3.09348
TCGA-AG-3882-01A-01R-0905-07	Tumor	4.79574	4.1611	1.2391	2.70283	5.39086	2.14745	1.97297	4.6934	0.679112	3.14079	2.4593	4.28105	7.42006	8.8578	0.170703	1.14005	2.84119	3.49252
TCGA-AG-3726-01A-02R-0905-07	Tumor	6.50259	5.57116	1.37612	3.29827	5.69625	1.73196	1.52162	5.57441	0.33521	3.36831	1.99123	5.22126	7.8424	9.88744	0.209324	0.876826	3.39426	3.08682
TCGA-AF-4110-01A-02R-1736-07	Tumor	5.45331	5.38769	2.46139	3.43842	5.14561	2.88622	2.34406	4.34611	1.43562	3.12015	2.2036	5.37006	7.2057	9.77886	0.297248	2.14852	2.92939	3.87414
TCGA-AH-6644-01A-21R-1830-07	Tumor	6.1012	6.11288	2.93776	3.88125	4.95593	3.59663	1.30508	5.12951	0.938199	3.90618	2.24019	6.96667	7.30165	9.87404	0.610896	3.10489	4.0544	3.72814
TCGA-AG-A02N-01A-11R-A083-07	Tumor	6.20044	5.85228	2.73686	3.77131	4.57315	3.08076	3.08631	4.86733	1.43413	3.02791	2.16841	6.05142	6.75591	8.38331	0.359011	2.79274	3.44744	3.7829
TCGA-AG-3609-01A-02R-0826-07	Tumor	5.58885	5.51006	1.81401	2.89972	5.49606	2.51985	1.80504	5.33063	0.920713	2.63307	2.27354	5.73133	8.11838	10.0002	0.118495	0.83857	2.81264	3.72328
TCGA-AG-A01J-01A-01R-A00A-07	Tumor	4.57987	5.05398	2.22809	1.89224	5.2774	2.49546	1.84347	4.34661	0.503574	2.48819	2.55365	5.08441	7.08641	9.32533	0.12279	1.61049	3.00684	3.05339
TCGA-AG-4022-01A-01R-1736-07	Tumor	5.20331	5.23768	3.03413	3.49795	5.25228	3.51865	3.02192	4.18236	1.31434	3.2269	2.10008	5.99646	6.83717	9.72844	0.317081	2.42473	3.5386	3.71731
TCGA-AA-A02H-01A-01R-A089-07	Tumor	5.85304	5.85657	2.84111	2.80352	5.235	3.55706	2.81156	4.43273	1.15818	3.45418	3.1185	5.56101	7.45937	9.3817	0.345297	2.09688	3.98542	3.36075
TCGA-AG-A00H-01A-01R-A00A-07	Tumor	5.6133	5.48385	2.4227	2.88414	5.55537	3.03584	2.15887	5.16999	0.921244	3.12624	1.23078	5.61769	6.98172	9.25101	0.260004	1.11461	2.9254	2.92189
TCGA-EI-6511-01A-11R-1736-07	Tumor	5.35185	5.56706	2.83892	2.06005	5.83326	3.14327	3.04476	5.26053	0.871625	3.02434	2.60964	5.26181	7.78384	8.98227	0.313675	1.91564	2.8753	3.47417
TCGA-EI-6883-01A-31R-1928-07	Tumor	5.80215	6.07206	2.72456	3.63027	5.72757	3.72904	1.9322	5.43989	0.917002	3.16739	2.90254	6.13464	7.67484	10.0458	0.116302	1.89522	3.34416	4.01659
TCGA-DC-6155-01A-11R-1660-07	Tumor	4.26795	3.98041	0.976421	3.05655	6.6307	1.22646	1.47528	1.97789	0.337209	3.47747	0.580949	5.73207	8.73976	7.90114	0.270199	0.380654	1.12239	2.55505
TCGA-AG-3593-01A-01R-0821-07	Tumor	5.16696	5.70945	2.89932	2.87621	4.99354	3.09861	2.30217	5.0841	1.23142	3.73428	2.93812	5.60305	7.39578	9.71405	0.558355	2.16332	3.55357	3.16091
TCGA-D5-6532-01A-11R-1723-07	Tumor	6.02489	6.28458	3.06206	3.92023	5.41862	3.24039	3.08993	5.72105	1.54377	3.08777	2.18434	6.59838	8.40224	10.5066	0.116571	1.57104	3.37988	3.43551
TCGA-AD-6901-01A-11R-1928-07	Tumor	5.48483	5.69314	3.10927	3.24984	5.73519	3.43596	2.61178	4.89425	1.02907	4.18767	1.98039	6.14471	6.96715	9.36664	0.504123	2.06019	3.86989	3.60892
TCGA-AA-3655-01A-02R-1723-07	Tumor	5.71826	6.21981	2.99852	3.60955	5.49205	3.20092	3.53034	5.70071	1.43433	3.38817	2.47749	6.26969	7.69786	10.002	0.260707	2.44823	3.28376	4.03471
TCGA-NH-A50U-01A-33R-A37K-07	Tumor	5.25771	5.54916	2.89752	3.08609	5.68511	3.80772	3.29763	5.23715	1.4172	3.34614	2.4162	6.03814	7.07035	9.49601	0.576903	2.14682	3.73513	3.83607
TCGA-A6-A566-01A-11R-A28H-07	Tumor	5.57634	5.72076	2.68512	3.33167	4.84514	3.36722	2.42914	5.31384	1.74633	3.20221	1.88709	5.61288	7.21936	9.57921	0.646573	2.63603	3.14951	3.57924
TCGA-G4-6303-01A-11R-1774-07	Tumor	5.47564	6.48106	3.52465	3.76875	5.4484	3.40275	3.31552	5.75461	1.00881	4.06656	2.745	5.93301	7.68961	9.7224	0.56513	3.02158	4.28467	3.85126
TCGA-D5-6927-01A-21R-1928-07	Tumor	6.61403	6.49025	3.12212	3.9907	5.44878	3.80642	2.63224	6.43265	1.31731	3.00744	1.41991	6.38924	7.94504	10.2773	0.333834	2.61336	4.14244	3.93335
TCGA-A6-6780-01B-04R-A277-07	Tumor	3.6172	5.143	4.05574	2.94417	1.62578	2.84504	0.65262	3.56234	2.36224	2.27725	1.28738	5.53866	4.78531	8.26164	1.42178	3.93795	3.75138	3.21308
TCGA-AA-3489-01A-21R-1839-07	Tumor	5.37957	5.55373	2.88567	3.50307	5.04296	3.41881	2.02583	5.42089	1.27232	3.81857	2.93889	5.49492	7.03966	9.73598	1.14605	2.74476	3.66907	3.71988
TCGA-AA-A00W-01A-01R-A002-07	Tumor	5.83725	6.09713	2.5371	3.55892	5.35897	3.60687	3.22783	5.34452	1.15599	3.32856	2.21111	6.11643	7.40913	9.92128	0.173919	1.99916	3.80304	2.56471
TCGA-AA-A017-01A-01R-A00A-07	Tumor	5.05823	5.40966	2.29171	2.85464	5.33857	3.11101	2.83216	4.24868	0.70624	3.55881	1.99775	5.02591	6.9477	9.47343	0.222984	1.25903	3.14909	2.40298
TCGA-QL-A97D-01A-12R-A41B-07	Tumor	5.94147	5.54595	3.18252	3.1059	4.84373	3.73318	2.89211	5.65371	1.50723	2.81088	1.96137	5.82463	6.56455	9.6794	0.273817	2.03757	3.42516	3.39092
TCGA-AA-3667-01A-01R-0905-07	Tumor	5.49	5.15867	1.68073	2.70987	5.92212	1.83724	2.02941	5.44613	0.740993	3.26481	2.57358	4.31745	7.90992	9.72156	0.216015	1.05643	2.66944	2.23036
TCGA-AA-3534-01A-01R-0821-07	Tumor	5.67122	5.65238	2.65098	3.71921	4.95861	3.45154	3.49431	5.03566	1.56678	4.70215	3.34106	6.10389	7.32022	9.81351	0.82838	2.58287	4.06721	3.77256
TCGA-AA-A024-01A-02R-A00A-07	Tumor	4.43957	4.90897	2.20636	2.75671	4.50728	2.98469	2.75185	3.43813	0.521123	2.3261	0.823719	5.33604	6.34702	8.74551	0.236588	2.02986	3.0789	2.82546
TCGA-CK-6751-01A-11R-1839-07	Tumor	5.58762	5.87676	2.65968	3.36318	5.04734	3.36	2.80113	5.51265	1.37015	2.5392	1.25595	6.19948	7.79904	10.1829	0.302388	1.92401	3.01991	3.66878
TCGA-AA-A01X-01A-21R-A083-07	Tumor	5.60551	5.71982	1.96238	3.28996	5.70662	2.44444	2.36138	4.53183	0.720214	3.75314	2.50718	5.37729	7.10514	8.82633	0.406036	1.47771	3.34965	2.87378
TCGA-AA-3664-01A-01R-0905-07	Tumor	5.28394	5.82936	2.77385	3.50811	4.67401	3.16062	3.72814	5.5736	1.42398	3.27617	2.88428	6.00013	6.93575	9.41738	0.466597	2.76822	3.73852	3.60337
TCGA-AA-A02Y-01A-43R-A32Y-07	Tumor	5.8617	5.63523	2.14226	3.00735	5.27571	2.47703	2.78516	4.40994	1.20985	2.77989	1.26259	5.93391	6.89784	9.64305	0.236723	1.35849	2.36963	3.01629
TCGA-AD-6890-01A-11R-1928-07	Tumor	6.17866	6.17948	2.32743	3.81484	6.27551	3.84046	2.86803	5.71649	1.44917	3.83464	2.74925	5.72036	8.84643	10.1957	0.112289	2.17072	3.44855	4.23089
TCGA-G4-6315-01A-11R-1723-07	Tumor	5.61703	6.15143	2.80214	3.36042	5.69374	3.34266	2.64121	5.4273	1.41016	3.75297	3.67864	6.09368	8.31992	10.0848	0.39658	2.00981	3.82348	3.53215
TCGA-CM-6678-01A-11R-1839-07	Tumor	5.84253	5.94473	2.41741	3.0469	5.38146	3.63697	2.60798	4.76736	1.68559	2.84967	1.68881	5.84722	7.56576	9.83381	0.394287	1.65633	2.9761	3.91016
TCGA-AZ-4684-01A-01R-1410-07	Tumor	4.98171	5.33869	1.96782	3.79143	5.43405	2.45128	2.35017	4.82073	0.91301	2.52645	2.40524	4.89523	7.72645	12.3132	0.13405	1.25112	2.07062	3.61659
TCGA-G4-6298-01A-11R-1723-07	Tumor	5.83382	5.76401	2.50691	2.79968	6.46482	3.15662	2.20428	4.9053	1.53014	3.58171	2.51332	5.52801	7.54776	8.99687	1.3071	1.38743	3.68183	3.54592
TCGA-D5-6537-01A-11R-1723-07	Tumor	6.32721	5.99491	2.64517	3.60901	5.82931	3.52195	2.63633	5.50612	1.72888	3.55596	3.56547	6.27216	8.89569	10.2974	0.323235	2.05285	3.39052	4.04295
TCGA-AZ-4616-01A-21R-1839-07	Tumor	6.42758	5.8402	2.29586	2.40868	5.62078	3.11181	1.23839	4.78296	0.725644	3.21903	1.96354	5.59933	8.44868	9.79028	0.339898	1.27572	2.65068	3.87579
TCGA-AA-3870-01A-01R-1022-07	Tumor	5.09673	4.90098	2.21315	3.90073	4.96047	2.27899	1.73434	5.0741	0.7249	2.25238	1.41336	4.97608	7.38018	10.729	0.161525	1.32356	2.42228	3.42883
TCGA-AA-A00L-01A-01R-A002-07	Tumor	5.4459	5.64749	2.43051	3.16031	5.30785	2.90955	2.88484	5.10158	1.21015	3.54834	2.5659	5.61247	8.15265	9.80514	0.183268	1.49792	3.82928	2.64598
TCGA-F4-6805-01A-11R-1839-07	Tumor	6.65581	5.92801	3.02188	3.6309	5.156	3.73216	2.51271	5.61667	1.72728	3.54026	2.4373	6.55926	7.62829	10.2848	0.634992	2.74247	3.50025	3.89508
TCGA-G4-6322-01A-11R-1723-07	Tumor	5.43586	5.79142	2.42583	3.11055	4.97441	2.38766	2.95842	5.1948	0.761557	3.16095	1.2364	6.0562	7.23256	9.97088	0.1467	2.28064	3.74181	3.6458
TCGA-DM-A1D9-01A-11R-A155-07	Tumor	5.70804	5.86255	2.97888	3.13966	5.43165	3.61814	3.48297	4.93426	1.59769	3.53062	2.23239	6.44508	6.78962	9.82468	0.617931	1.5682	3.25303	3.17025
TCGA-AA-3975-01A-01R-1022-07	Tumor	5.40443	5.24811	2.37771	2.99971	5.35659	2.90481	2.32907	4.81456	1.09449	3.36391	2.03979	5.5546	7.36773	9.7956	0.1407	1.48474	3.35899	3.04693
TCGA-AA-3556-01A-01R-0821-07	Tumor	5.2534	6.15312	3.18681	3.22566	4.63143	3.24573	2.77719	5.30191	1.28134	3.22969	2.68876	6.50447	8.01492	9.96629	0.718772	2.93489	3.87146	3.58227
TCGA-CK-6748-01A-11R-1839-07	Tumor	4.99711	5.52993	2.72839	2.96907	4.91319	3.50056	2.23158	4.3957	1.42544	3.57091	1.75405	5.73396	7.16347	9.67189	0.533498	2.2582	3.5647	3.52217
TCGA-AA-A01F-01A-01R-A002-07	Tumor	4.63992	5.45604	1.99066	2.70653	5.42769	3.22502	1.83077	4.38676	0.825944	2.51368	1.24509	5.03957	6.56529	8.94814	0.141577	0.915736	2.75821	2.7939
TCGA-AA-3989-01A-01R-1022-07	Tumor	5.57849	5.56585	2.02014	3.14152	5.46111	2.50087	2.72004	4.65362	1.14434	3.32211	0.910897	5.8425	7.31462	9.63314	0.260819	1.99731	3.04304	3.55142
TCGA-CM-6161-01A-11R-1653-07	Tumor	5.53723	6.43481	3.46977	3.68475	5.02909	3.85138	3.00111	5.46672	1.93051	4.54208	3.47496	6.12736	7.23571	10.0212	1.1417	3.25404	4.72695	3.72665
TCGA-5M-AATE-01A-11R-A41B-07	Tumor	5.65344	5.6151	2.56658	3.35561	5.75697	3.80096	2.75994	5.33458	1.54067	3.769	3.84621	5.84719	7.5599	9.87487	0.410028	1.78551	3.6144	3.1373
TCGA-AA-3846-01A-01R-1022-07	Tumor	4.91233	5.44786	2.95151	3.49802	4.50684	3.46265	2.53743	4.54364	1.29048	2.78205	1.84047	5.71775	7.11642	9.78165	0.136165	1.85394	3.25248	3.50387
TCGA-A6-5661-01B-05R-2302-07	Tumor	3.17119	3.45085	1.86801	2.76395	0.844268	1.63385	0.222477	3.22656	0.575841	2.05116	0.691394	3.54449	3.136	5.90524	0.830276	3.04248	3.11185	1.97301
TCGA-AD-6888-01A-11R-1928-07	Tumor	5.50366	5.84218	2.6257	3.34571	5.89875	3.53743	2.45668	4.63907	1.05912	3.11043	3.74715	5.96753	8.2589	9.88625	0.26763	1.64993	3.10149	3.60348
TCGA-AA-3552-01A-01R-0821-07	Tumor	5.14076	6.00535	1.90196	3.02995	5.40932	2.34562	2.79087	4.18613	1.11493	3.64812	2.16529	5.27746	7.04065	10.0809	0.469272	1.77345	3.19513	3.86876
TCGA-AA-A00D-01A-01R-A002-07	Tumor	5.24172	5.79933	2.60011	3.21627	4.94422	3.47542	2.48828	5.11672	1.45942	3.27851	2.69313	6.12001	7.50698	9.84393	0.211054	2.23106	2.94508	3.9834
TCGA-AY-4070-01A-01R-1113-07	Tumor	5.09554	5.06785	1.75091	3.29638	5.65022	4.09743	2.2869	4.6472	1.68064	3.91279	4.64449	5.20459	7.20194	9.16069	1.18729	1.70018	3.82232	3.53875
TCGA-AA-3680-01A-01R-0905-07	Tumor	5.58047	5.76167	3.2877	3.70458	5.40227	3.51331	3.62151	4.25058	1.80469	3.70267	1.65884	6.2861	7.00456	9.4232	0.504134	2.76197	3.70215	3.80162
TCGA-AA-3818-01A-01R-0905-07	Tumor	5.71201	5.3211	2.68722	3.33405	5.43527	3.16896	2.91756	5.05122	1.2673	2.758	1.82652	5.89112	7.19595	9.71834	0.471877	1.77399	2.92917	3.82265
TCGA-AA-3685-01A-02R-A32Z-07	Tumor	5.90724	5.56376	2.50447	3.35297	5.85068	2.67062	2.29236	4.56938	1.24588	2.62046	2.12655	5.54538	7.61202	10.2487	0.17457	1.34885	2.06684	3.49849
TCGA-AA-3562-01A-02R-0821-07	Tumor	5.29718	5.54978	2.51629	3.23999	5.9083	2.84522	2.95058	4.94403	1.39569	3.34485	1.91713	5.87263	8.03057	9.97563	0.439699	1.36959	3.0786	3.54253
TCGA-DM-A0XF-01A-11R-A155-07	Tumor	6.01758	6.19651	2.98664	3.42949	5.88404	4.0342	1.94034	5.56543	0.837161	3.30042	3.10023	6.17879	7.57423	10.5325	0.432698	1.70764	3.29919	3.07034
TCGA-AA-3560-01A-01R-0821-07	Tumor	5.93845	5.85921	2.38154	3.58884	4.27954	3.12635	3.0833	4.08665	0.863179	2.65243	1.44375	6.07908	7.04368	10.4119	0.146907	1.40153	2.00559	4.23678
TCGA-CM-6676-01A-11R-1839-07	Tumor	5.65036	6.10438	2.56397	3.25377	5.60052	3.55723	2.61056	5.33192	1.55084	3.45546	4.02031	5.69881	7.95502	10.1468	0.401904	2.25776	3.67378	3.56475
TCGA-A6-5659-01A-01R-A278-07	Tumor	4.23145	4.91742	3.50845	2.72458	4.67461	3.40558	1.65088	4.05913	1.26784	3.28699	2.17474	5.71239	6.86289	9.14149	0.963817	2.25157	3.0107	3.40273
TCGA-AA-3986-01A-02R-1022-07	Tumor	4.92432	5.20249	2.38371	3.41748	4.5923	3.26072	3.31114	4.62841	1.48702	3.77005	1.90747	5.82024	7.00292	9.42703	0.477044	2.54429	3.14588	3.57515
TCGA-DM-A28H-01A-11R-A16W-07	Tumor	5.91421	6.0781	2.59414	3.49136	5.3163	3.67838	3.15407	5.75783	1.5255	3.16989	2.95861	5.23079	7.92523	11.1242	0.303638	1.97147	3.85207	4.1713
TCGA-A6-6652-01A-11R-1774-07	Tumor	4.65608	5.83281	2.85358	4.02038	5.63288	3.51797	3.27411	5.24918	1.31065	4.19199	3.21813	6.1691	7.87221	9.94485	0.195056	2.0419	4.36095	2.61025
TCGA-F4-6704-01A-11R-1839-07	Tumor	5.2783	5.45875	3.15909	3.0758	4.98504	3.63354	3.17259	5.02633	1.37685	3.92773	2.16811	6.02519	7.45928	9.66964	0.719017	2.6405	3.84812	4.18055
TCGA-A6-A5ZU-01A-11R-A28H-07	Tumor	4.83735	5.08141	2.08096	3.25538	4.80735	2.60449	2.09579	3.96662	0.713303	3.31567	1.62034	5.82679	6.3441	8.91428	0.263813	2.25073	3.18892	3.47659
TCGA-AA-A00E-01A-01R-A002-07	Tumor	5.90848	6.13145	3.12159	3.55773	5.17636	2.8741	3.19389	5.56385	0.94486	3.0842	1.76203	6.16865	8.22817	9.93608	0.0672127	2.21932	3.39639	3.37085
TCGA-AA-3852-01A-01R-0905-07	Tumor	5.65603	5.24944	1.78452	3.24411	5.40369	2.82841	3.32631	4.74891	1.09447	3.24253	1.74607	5.79125	7.50575	9.62919	0.389258	1.78436	2.79128	3.69208
TCGA-DM-A1D0-01A-11R-A155-07	Tumor	5.64459	5.86038	2.67658	2.8868	5.24067	3.52964	2.63479	5.01967	1.29672	3.12275	3.12931	6.01562	7.83604	10.2828	0.327838	1.97597	3.2006	3.47305
TCGA-AZ-4315-01A-01R-1410-07	Tumor	5.02421	4.79537	2.15445	4.16557	5.47217	2.5758	0.840923	4.4576	1.80726	2.33507	1.61746	5.86468	8.3238	9.83149	0.235374	1.38276	1.69763	4.51977
TCGA-A6-5656-01A-21R-1839-07	Tumor	5.69536	5.58023	2.55571	2.95359	5.46206	3.6492	3.05793	4.68898	0.968647	3.28971	2.09967	5.85567	7.05517	9.86568	0.028196	1.36741	3.37038	2.37562
TCGA-AA-3980-01A-02R-1022-07	Tumor	4.92472	5.39693	2.19138	3.31872	5.03547	3.29963	3.22082	5.16384	1.37624	2.76074	2.94673	5.87558	7.67208	9.68778	0.290416	2.13084	2.83909	3.50132
TCGA-DM-A1HA-01A-11R-A155-07	Tumor	6.24163	6.13398	2.73828	3.58651	6.25712	3.36616	2.55479	5.1774	1.25336	3.42498	2.67156	6.64595	7.42889	10.1866	0.697758	0.974664	3.40836	3.30163
TCGA-AA-3525-01A-02R-0826-07	Tumor	4.89075	5.15047	2.62046	3.53665	4.85577	2.58326	3.61205	4.69825	1.24528	2.46147	2.10332	5.81892	8.13634	9.38081	0.374208	1.9023	2.55736	4.06311
TCGA-AA-3672-01A-01R-0905-07	Tumor	6.18761	5.42639	1.82678	3.86408	5.64543	2.21653	0.669352	6.19638	1.0425	2.70195	2.58378	5.59159	8.5189	9.9319	0.330658	1.85363	2.86869	3.1686
TCGA-CM-6674-01A-11R-1839-07	Tumor	5.52729	5.77754	2.84046	3.68877	5.02878	3.51942	2.92892	5.35546	1.36842	2.95887	2.04286	6.20882	8.00289	10.1931	0.234837	2.0529	2.92785	4.16079
TCGA-A6-2674-01A-02R-0821-07	Tumor	4.79596	5.6747	2.25916	2.55853	4.69148	2.74404	2.10305	4.44505	1.21373	2.90129	2.10611	5.47261	6.80688	9.35803	0.554441	2.21648	3.08841	3.87524
TCGA-AA-3496-01A-21R-1839-07	Tumor	5.42704	5.74338	2.72605	3.46826	5.41417	3.14691	2.7374	5.04436	1.05461	4.29744	3.21359	6.02137	7.89422	10.0645	0.617434	2.95932	4.82116	3.51177
TCGA-G4-6306-01A-11R-1774-07	Tumor	5.88085	5.68243	2.58499	2.48411	5.74129	3.42673	0.511637	4.45394	0.967298	2.45859	2.19563	6.01902	7.77141	9.61959	0.100611	1.61871	3.00521	3.73696
TCGA-AA-A00U-01A-01R-A002-07	Tumor	6.07398	6.15236	2.45272	3.46002	5.44286	3.18158	2.82673	5.66092	1.26	3.73055	3.06073	6.08148	8.12078	10.2477	0.246283	2.24852	3.96296	4.07091
TCGA-AA-3488-01A-01R-1410-07	Tumor	5.40129	5.84324	1.58179	2.66403	5.94699	2.29503	2.07243	5.27795	1.20005	2.99856	2.34	4.86425	8.5194	9.84773	0.0414423	0.890933	2.62329	3.18424
TCGA-AD-6965-01A-11R-1928-07	Tumor	6.11682	6.19633	3.46448	3.4272	5.88068	4.38415	3.33838	6.02383	1.91252	4.08164	3.0892	6.34247	8.41043	10.0763	0.468824	2.65763	4.02312	4.01681
TCGA-AZ-6600-01A-11R-1774-07	Tumor	5.79158	6.05681	2.47644	3.45884	5.67836	3.29383	2.63585	5.56404	1.51511	2.77094	1.59417	6.03701	7.12478	9.98567	0.216771	2.12912	3.64204	3.63554
TCGA-CA-5796-01A-01R-1653-07	Tumor	4.74263	5.65034	3.04873	3.44072	4.9166	3.20484	3.3882	3.95837	1.30095	2.2554	0.791323	6.41206	6.80903	9.19268	0.228236	2.48602	2.9059	3.66109
TCGA-A6-A565-01A-31R-A28H-07	Tumor	5.11213	5.50881	2.92524	3.28246	4.4294	3.69965	2.73239	4.84199	1.14727	3.27583	1.22525	5.78479	6.66128	8.92375	0.446686	2.96278	3.75549	3.42677
TCGA-AA-3856-01A-01R-0905-07	Tumor	5.04897	6.33967	2.54307	3.67373	5.14018	2.81497	2.18664	4.65388	1.34918	2.89196	2.65616	5.71118	7.59022	10.0479	0.117164	1.58941	2.97301	3.80231
TCGA-CA-5256-01A-01R-1410-07	Tumor	4.4599	5.16367	2.88383	3.49306	4.88717	3.38564	1.9384	3.53978	1.82949	2.34928	2.01761	5.61275	7.74739	10.2226	0.241079	1.88858	2.07568	3.77011
TCGA-AA-3548-01A-01R-1873-07	Tumor	5.08551	5.05508	2.23688	3.12117	5.85076	3.14327	2.97333	4.90217	1.1237	2.95432	1.99073	5.55696	7.83431	9.87621	0.120641	0.797096	2.50491	3.78348
TCGA-AA-3858-01A-01R-0905-07	Tumor	5.82755	5.63127	2.02689	3.63768	5.72108	3.13312	2.90038	6.00115	1.0954	2.98252	3.20412	6.0935	8.03149	10.3729	0.365362	1.7777	3.1518	3.79493
TCGA-A6-2680-01A-01R-1410-07	Tumor	5.58582	5.8859	2.02448	3.07243	5.69615	2.37949	1.53632	5.51665	1.06043	3.33238	1.69368	5.2669	8.03797	9.83309	0.215669	1.62416	3.35957	3.03223
TCGA-D5-6540-01A-11R-1723-07	Tumor	5.41127	5.83567	2.98274	3.64645	5.04205	3.48817	3.60885	5.91286	1.2828	3.20926	2.4998	6.02365	7.91655	9.77635	0.313379	2.48087	3.54389	3.92186
TCGA-AD-6964-01A-11R-1928-07	Tumor	5.41697	5.22873	2.91866	3.45415	5.37844	3.44418	2.32646	5.38204	1.36433	3.51729	1.84396	6.08835	7.69713	8.97062	0.426838	2.48332	3.28964	3.93552
TCGA-AA-3844-01A-01R-1022-07	Tumor	5.47484	5.88469	2.53836	3.18424	5.26071	2.79785	3.41763	4.55085	1.45352	2.85012	1.5345	5.70077	7.46827	9.6639	0.199865	1.41157	2.51179	3.85792
TCGA-AZ-6608-01A-11R-1839-07	Tumor	6.2719	6.77333	2.92341	3.26401	5.50515	3.40494	1.62666	5.20055	1.10919	2.91864	3.13088	6.32612	7.56761	10.2738	0.202898	1.75168	3.39111	3.13058
TCGA-A6-6649-01A-11R-1774-07	Tumor	5.29284	5.63514	3.01769	3.76541	5.18376	3.71953	3.26339	5.59455	1.37422	3.7862	2.61804	6.11241	7.15479	9.63395	0.988126	3.14847	4.52241	3.44506
TCGA-AA-3855-01A-01R-1022-07	Tumor	5.29409	5.39844	2.17532	3.01951	4.94066	3.03357	3.00557	4.87286	1.1982	3.78099	2.49785	5.39801	7.73156	9.67768	0.297986	1.95773	2.93892	3.36854
TCGA-D5-6535-01A-11R-1723-07	Tumor	4.85742	5.96474	3.57949	2.83649	5.1586	3.53091	2.05623	5.64623	1.01908	2.60853	2.27667	5.84289	7.4755	9.08828	0.325947	2.45051	3.75502	3.23385
TCGA-DM-A288-01A-11R-A16W-07	Tumor	5.46143	6.0056	3.45995	3.48975	5.5837	3.87008	2.22949	4.63764	1.42987	1.8264	1.78328	6.33741	7.29824	10.2387	0.0493263	1.68082	3.26435	3.27645
TCGA-CK-4948-01B-11R-1653-07	Tumor	6.17743	6.12428	2.4591	3.22348	6.04142	3.41388	2.08194	5.60238	1.38171	3.29478	2.77794	6.24542	8.24078	10.1317	0.375583	1.97377	3.10102	3.80443
TCGA-CM-6169-01A-11R-1653-07	Tumor	5.4443	6.29441	3.31553	3.49611	4.73874	3.54291	1.96169	5.10441	1.70233	3.2385	2.59885	6.30991	6.73345	9.93591	0.789112	2.73903	3.98773	3.85912
TCGA-AA-3815-01A-01R-1022-07	Tumor	5.7318	5.37259	2.86311	3.57595	5.21937	3.31926	2.86347	5.61408	1.7582	2.87138	1.9502	6.0729	7.94685	10.274	0.162191	2.04745	2.72454	4.22988
TCGA-A6-4107-01A-02R-1410-07	Tumor	4.75935	5.54373	2.38709	3.0014	5.21043	3.1435	2.43847	4.2076	1.04038	2.94522	0.931593	5.1916	7.23333	9.69739	0.504263	1.48433	2.35287	3.46049
TCGA-F4-6807-01A-11R-1839-07	Tumor	5.29933	5.78345	2.99518	3.54325	5.0666	3.32131	2.93649	5.32805	1.46127	3.77116	2.50666	6.15305	7.4623	10.2218	0.72153	2.74863	3.62995	3.19762
TCGA-A6-6142-01A-11R-1774-07	Tumor	5.23272	5.3826	2.1117	3.37459	5.49001	3.16016	2.08214	4.6386	1.27888	3.58015	1.95092	5.81552	7.53208	9.79545	0.463086	1.71982	3.34384	3.23347
TCGA-D5-5538-01A-01R-1653-07	Tumor	5.34598	6.0699	3.31391	3.57683	5.21371	3.5896	2.25768	5.27955	1.83234	2.64153	1.92703	6.63605	7.97986	10.2626	0.12923	1.92971	3.33605	3.49749
TCGA-AA-3494-01A-01R-1410-07	Tumor	5.61581	5.13809	2.20865	3.75519	5.31308	2.58298	3.38418	4.98144	1.24933	2.90023	3.33386	5.90492	7.85269	10.358	0.21272	2.11156	2.80993	3.88258
TCGA-CI-6622-01A-11R-1830-07	Tumor	5.87678	5.92377	2.57588	3.43022	5.11717	3.50693	2.75489	4.98799	1.01902	3.16403	1.86611	5.56643	7.67277	10.0399	0.366793	2.3252	3.67674	3.90004
TCGA-F5-6861-01A-11R-1928-07	Tumor	6.18937	6.25829	2.87195	3.5802	5.42864	4.11697	3.27894	5.78282	1.46681	4.00208	3.04634	6.28163	7.82787	9.90071	0.503968	2.56477	3.91007	3.97164
TCGA-AG-A036-01A-12R-A083-07	Tumor	5.70262	5.92025	3.10964	3.26621	5.32354	3.17425	2.96605	5.5761	1.36238	3.26027	3.10375	6.28491	7.24768	9.52326	0.578447	2.06198	3.79182	3.93449
TCGA-AG-3898-01A-01R-1119-07	Tumor	5.73458	5.33405	2.2688	2.91633	5.7303	3.4198	1.61903	5.30748	1.29488	2.63742	3.30005	5.34885	7.81002	10.1046	0.254706	1.3689	2.95546	3.31114
TCGA-AG-A011-01A-01R-A002-07	Tumor	5.22594	5.47639	1.82502	2.86737	5.06916	3.11137	1.20882	4.55323	0.691301	2.90907	1.91371	5.57498	7.07338	9.65805	0.0628219	1.80428	2.84994	3.50079
TCGA-AG-3575-01A-01R-0821-07	Tumor	4.2368	5.12189	3.03226	3.77547	4.27676	2.40293	3.20307	3.39395	2.26356	2.61584	1.14977	5.80819	8.04931	9.85942	0.438978	2.07606	1.67227	4.28442
TCGA-AG-A023-01A-01R-A00A-07	Tumor	5.18634	5.4959	1.93034	2.89358	4.89302	3.11149	2.91543	4.91159	0.947202	2.81436	1.89789	5.0179	7.62748	9.67643	0.355966	1.84177	3.30098	3.58622
TCGA-DY-A1DF-01A-11R-A155-07	Tumor	4.05931	4.47578	1.80777	2.41313	4.70179	3.57541	2.26914	2.55151	0.618983	2.24907	1.65048	5.18539	5.44376	8.83468	0.0983855	1.36272	2.02031	2.86281
TCGA-AA-3976-01A-01R-1022-07	Tumor	5.41009	5.93491	2.84476	3.1954	5.3804	3.69909	2.78055	4.59226	1.98961	2.552	1.87924	5.93423	7.43499	10.4931	0.623403	1.68026	2.68138	3.65873
TCGA-AG-3587-01A-01R-0821-07	Tumor	6.15104	6.11296	2.27603	3.64612	6.05419	3.20241	2.4315	5.47102	1.44441	3.92967	4.58317	5.87465	8.083	11.0163	1.03046	1.83398	3.8935	3.63133
TCGA-AG-A00Y-01A-02R-A002-07	Tumor	6.03902	5.89808	2.59246	2.72516	5.89634	3.34137	2.5145	5.88388	1.08407	3.81506	3.33579	5.36959	7.72964	9.32376	0.527177	1.42287	4.09757	3.73675
TCGA-AG-3896-01A-01R-1119-07	Tumor	5.71135	5.16026	2.40569	3.0097	5.4512	3.00201	2.74338	5.44344	1.08969	3.24212	1.9606	5.78852	7.78574	9.93424	0.196349	1.7469	2.58266	3.67782
TCGA-AG-3594-01A-02R-0821-07	Tumor	5.9774	5.75119	2.50985	3.10943	4.69367	3.20024	3.29909	5.41852	0.916921	3.21069	1.8436	6.1983	7.65743	9.79005	0.359867	2.43096	3.61705	3.83407
TCGA-EI-7004-01A-11R-1928-07	Tumor	5.47236	5.6864	2.93655	3.64606	5.36894	2.78352	2.55112	5.66336	1.354	4.15204	2.12535	5.76774	7.48129	10.1313	0.909607	2.70312	4.25692	3.82387
TCGA-F5-6863-01A-11R-1928-07	Tumor	5.92912	6.36442	2.71012	3.00368	5.98067	3.96973	2.99657	5.06672	1.17886	4.02397	2.64334	6.271	7.71131	10.2116	0.486342	1.77607	4.03771	3.91561
TCGA-F5-6814-01A-31R-1928-07	Tumor	6.88246	6.16688	2.66468	3.48521	5.53911	3.91201	1.64989	6.17449	1.1559	4.06927	2.74721	6.27681	8.06129	10.4482	0.824728	3.05441	4.10736	4.24607
TCGA-EI-6881-01A-11R-A32Z-07	Tumor	5.39287	6.27499	3.11184	3.9262	5.28594	3.22015	3.20807	5.49416	1.41963	3.28319	2.02225	6.64243	7.32605	10.2901	0.153265	2.24133	3.9237	3.05068
TCGA-AF-5654-01A-01R-1660-07	Tumor	6.30573	5.92497	2.53414	3.27558	5.34782	3.52375	2.42055	4.54999	1.18611	2.82694	1.61285	5.9671	7.12992	9.96146	0.513563	1.93374	3.43232	3.62727
TCGA-AH-6544-01A-11R-1830-07	Tumor	5.75232	5.85375	2.84291	3.17856	5.22851	3.01528	1.41727	5.22516	0.825975	2.61876	1.90113	5.82666	7.92101	9.62385	0.272331	1.75827	2.88334	3.53361
TCGA-AG-3901-01A-01R-1119-07	Tumor	5.18821	5.59167	2.5351	3.15174	4.91254	3.08063	3.05192	4.81645	1.20926	3.77909	2.11143	5.47476	7.49744	9.84307	1.10695	2.40839	3.00679	3.99679
TCGA-DC-6158-01A-11R-1660-07	Tumor	5.61341	6.41291	3.21067	3.69956	5.62338	3.63293	1.46402	5.40063	1.43627	3.9639	3.30586	6.63964	7.12555	10.4104	0.650515	2.22687	3.9431	3.55825
TCGA-F5-6571-01A-12R-1830-07	Tumor	5.02116	5.54102	3.10101	3.43022	4.59756	3.21707	2.27544	4.3551	1.44573	2.94665	1.57945	5.89416	6.45744	9.84746	0.452431	1.75923	3.45728	2.79208
TCGA-AG-3582-01A-01R-0821-07	Tumor	5.63027	6.29569	2.30093	2.91557	5.74487	3.52037	3.07637	5.70772	1.12621	3.40722	2.81262	5.8403	7.57481	10.1928	0.422687	1.52878	2.71759	3.73278
TCGA-EI-6508-01A-11R-1736-07	Tumor	5.77397	6.29479	3.4019	3.73941	5.0527	4.03551	3.01426	6.10725	1.54211	3.66684	3.16871	6.40759	7.20914	10.3102	0.247152	3.16073	4.4623	4.33949
TCGA-CL-5917-01A-11R-1660-07	Tumor	6.50031	6.12805	4.03378	3.70038	5.36557	3.81139	2.87968	5.2151	1.61755	4.06769	3.07778	6.37641	7.37235	9.95984	0.726628	2.28118	4.19142	3.25602
TCGA-AF-2687-01A-02R-1736-07	Tumor	5.96023	5.65058	2.68261	3.6152	5.58938	3.47656	1.99938	5.10524	1.90072	4.09351	4.69707	5.98257	7.64561	9.75929	1.27217	2.19253	3.87671	4.20521
TCGA-EF-5831-01A-01R-1660-07	Tumor	5.63157	6.38944	3.38156	3.20921	4.21324	3.27311	3.12374	5.08339	1.08089	3.10688	2.85809	6.12419	7.14372	10.4256	0.39217	1.90586	3.03551	4.08015
TCGA-DC-6157-01A-11R-1660-07	Tumor	5.90537	5.67207	3.2171	3.61741	5.80582	3.70615	3.36048	5.59073	1.43851	3.78384	2.98784	6.03778	7.4644	9.6961	0.376039	2.45336	3.99369	3.53715
TCGA-AG-A00C-01A-01R-A002-07	Tumor	5.29468	5.67105	2.39507	2.83253	5.07838	3.48993	2.45865	4.67113	0.665331	2.39416	0.894669	5.83791	7.64798	9.75224	0.0625453	1.2921	3.07809	2.44291
TCGA-AF-A56N-01A-12R-A39D-07	Tumor	5.90467	6.09692	3.13996	3.25797	5.39201	4.57468	2.99372	5.5645	1.36977	4.05404	3.14979	5.95498	7.80898	9.9148	0.562569	2.6597	4.06127	3.16113
TCGA-DY-A1DE-01A-11R-A155-07	Tumor	5.8582	6.04976	2.70769	2.94845	5.54092	3.10369	2.80934	4.6224	0.753635	3.70458	3.10534	6.2602	7.84097	9.3729	0.15631	1.92927	3.7414	3.01803
TCGA-AG-A01L-01A-01R-A002-07	Tumor	5.72417	6.00903	2.74437	3.34725	5.86011	3.03841	2.76375	5.57	1.16914	3.55353	2.59816	5.9302	7.10586	9.51201	0.260198	2.09377	4.2603	3.98112
TCGA-AF-2693-01A-02R-1736-07	Tumor	5.8041	6.04923	3.17964	3.47008	5.12755	3.41725	3.35049	5.41848	1.37796	2.96385	1.28057	5.65773	7.5881	10.8002	0.167449	1.82	3.69904	4.2497
TCGA-DC-6681-01A-11R-A32Z-07	Tumor	5.41962	5.88767	2.98023	3.66125	5.15402	3.8149	3.43488	5.23093	1.30571	3.38303	1.89906	5.5466	7.70114	10.0446	0.459112	2.38032	3.42789	4.09058
TCGA-AH-6903-01A-11R-1928-07	Tumor	5.34935	5.75161	2.96924	3.58078	4.57682	3.737	3.23101	4.73454	1.69896	3.19626	2.2155	6.49686	6.80819	9.89376	0.622052	2.54086	3.2722	3.80831
TCGA-AG-A025-01A-01R-A00A-07	Tumor	5.30942	5.8619	2.18459	3.35575	5.28701	2.98122	2.97829	5.50904	0.95366	3.13167	1.81814	5.64661	7.41185	9.4985	0.194462	2.24334	3.10861	3.94835
TCGA-AG-3902-01A-01R-A32Z-07	Tumor	5.72483	5.76211	2.61922	3.33744	5.17916	4.01806	1.48619	5.36146	1.43394	3.0021	2.49171	6.2701	6.7517	10.1387	0.125911	2.25329	3.30305	3.71825
TCGA-AG-3893-01A-01R-1119-07	Tumor	4.70551	5.09398	2.68875	3.20679	4.76846	2.93912	2.52638	4.38653	0.8912	3.01482	1.98064	5.48212	7.02499	9.73285	0.269806	2.22559	3.35446	3.53029
TCGA-A6-6650-01A-11R-1774-07	Tumor	5.92661	6.30651	3.46104	2.99388	5.64251	3.45	3.26578	5.59732	1.21475	3.4196	1.22676	6.24826	7.78898	10.3971	0.156706	2.14931	3.67414	3.20848
TCGA-AA-3862-01A-01R-1022-07	Tumor	4.9037	5.664	3.11112	2.88787	5.18315	3.14135	3.12799	4.19624	1.22663	2.60646	1.34685	5.51611	6.78533	9.83191	0.053159	1.57465	2.31127	3.14489
TCGA-WS-AB45-01A-11R-A41B-07	Tumor	4.86722	5.42914	2.96175	3.28476	4.30558	2.6827	1.27737	5.39032	1.43403	3.75729	2.18468	5.86733	6.6355	9.44251	0.955586	3.54646	4.27691	3.68488
TCGA-A6-2674-01A-02R-A278-07	Tumor	4.28788	5.68262	3.07286	2.40475	3.61517	3.63271	2.14742	4.37912	1.59111	3.48268	2.23133	5.44398	5.78803	8.3755	1.45148	3.28053	3.47178	3.23507
TCGA-AA-A02F-01A-01R-A089-07	Tumor	6.071	6.04785	3.02123	3.69864	5.64896	4.07658	2.57154	4.64227	1.25512	4.1264	3.42293	5.93221	7.00478	10.4246	0.704192	1.48022	4.08272	3.95651
TCGA-AA-3842-01A-01R-1022-07	Tumor	5.37922	6.50832	3.04686	3.67214	5.80915	3.57113	2.02518	4.92118	2.00161	2.75735	0.738298	6.27902	7.51603	10.3551	0.269012	1.28105	2.64966	4.11416
TCGA-D5-5539-01A-01R-1653-07	Tumor	5.07575	5.89151	2.96929	3.4	5.39789	3.52958	3.24704	5.11184	1.3641	3.18862	1.60532	6.18613	7.55705	9.86435	0.693032	2.73288	3.74378	3.51363
TCGA-AA-3841-01A-01R-0905-07	Tumor	5.39264	5.14939	1.80822	3.07751	5.85736	2.68461	2.39509	5.47198	0.379001	3.18067	2.60787	4.92141	8.01547	9.24919	0.128213	1.02184	2.95043	3.30792
TCGA-G4-6309-01A-21R-1839-07	Tumor	6.39961	6.35157	2.97842	3.63898	6.03847	3.70775	2.17633	6.22527	1.04166	3.03207	1.73751	6.18771	8.38021	10.1849	0.277908	2.22058	3.44246	3.98007
TCGA-AU-3779-01A-01R-1723-07	Tumor	5.76777	5.60944	2.52269	3.04612	4.8914	3.05227	2.66439	4.58282	1.12778	3.63472	2.31156	5.70952	7.84774	9.49682	0.278626	1.69446	3.33503	2.82167
TCGA-AA-3678-01A-01R-0905-07	Tumor	5.66371	6.27724	2.81273	3.57731	4.70598	3.48864	3.51687	5.00987	1.31929	3.58911	2.62059	5.45595	7.34849	10.0057	0.498346	2.21548	3.45401	3.10403
TCGA-AA-A00N-01A-02R-A00A-07	Tumor	5.29348	5.80053	2.61292	3.02243	5.16912	2.65232	2.64092	4.66935	0.726442	2.9718	1.53384	6.24889	7.41586	9.30957	0.325504	2.54887	3.27381	3.45604
TCGA-F4-6569-01A-11R-1774-07	Tumor	5.26984	5.46629	2.66079	3.82111	5.14604	2.71391	2.5013	5.21377	1.3212	3.35573	2.25243	6.34039	7.47176	9.97166	0.601019	2.13264	2.98314	3.58673
TCGA-A6-3810-01B-04R-A277-07	Tumor	3.81159	5.14113	5.16296	3.50325	2.10265	4.98401	3.8147	3.98598	3.53452	4.28728	3.05624	5.92708	4.4025	8.33902	3.84021	4.70509	5.15394	3.14002
TCGA-D5-7000-01A-11R-A32Z-07	Tumor	6.12775	6.29692	3.0837	3.62595	5.25538	3.5873	2.62171	5.62712	1.69616	2.99045	2.48517	6.26933	7.32813	9.87118	0.15119	2.71871	3.98679	3.73722
TCGA-G4-6588-01A-11R-1774-07	Tumor	5.72838	6.32771	2.93888	3.74076	4.65082	3.56742	2.7381	6.41553	1.49807	2.77486	2.31641	6.26044	8.58501	10.3167	0.151496	2.46679	4.02145	3.81771
TCGA-G4-6294-01A-11R-1774-07	Tumor	5.04918	5.48774	3.29647	3.39929	4.72243	3.53056	3.1997	4.61099	1.4784	3.60443	1.90793	6.08177	6.8644	9.68106	0.214502	1.91702	3.75202	3.8977
TCGA-QG-A5YW-01A-11R-A28H-07	Tumor	5.67001	5.52061	2.09879	3.35538	4.81447	3.14867	2.40144	4.7975	1.24067	3.36631	2.71302	5.66662	7.37792	9.7529	0.536993	1.76669	3.81432	3.59717
TCGA-F4-6854-01A-11R-1928-07	Tumor	5.99358	6.07594	2.84084	3.63537	5.92285	3.30728	2.31469	6.04641	1.22439	3.34393	3.37677	6.14187	7.78394	10.4781	0.217698	2.00458	3.60316	3.31331
TCGA-G4-6586-01A-11R-1774-07	Tumor	5.51946	5.79846	3.00685	3.39646	5.49185	3.48617	0.856712	5.505	1.45213	2.98225	2.25515	6.23242	8.29912	9.14154	0.103581	2.13729	3.01867	3.66068
TCGA-D5-6932-01A-11R-1928-07	Tumor	5.26128	5.97483	2.59448	3.2581	5.22047	3.73047	2.24182	5.27679	1.23664	3.41932	1.85347	5.5809	7.68376	9.99739	0.177529	1.94336	3.73979	3.41478
TCGA-AA-A01D-01A-01R-A00A-07	Tumor	5.46436	6.39924	2.45586	3.65317	5.05062	2.7048	2.8827	4.69408	0.775681	3.23109	2.66453	6.26787	7.04013	9.73079	0.426505	2.20703	3.25154	4.3498
TCGA-AD-6899-01A-11R-1928-07	Tumor	5.54422	6.06628	3.16701	3.44608	5.18451	3.42879	1.64955	5.66496	1.13959	3.62157	2.72005	5.80206	7.10634	9.55554	0.46846	2.79991	3.77714	3.81381
TCGA-AA-3850-01A-01R-1022-07	Tumor	4.90202	5.18921	2.27062	3.06139	4.52834	3.03759	2.86252	4.68919	0.936752	3.17602	1.62302	5.69563	7.15986	9.48755	0.240077	2.23348	2.84636	3.16279
TCGA-CM-6170-01A-11R-1653-07	Tumor	5.42103	5.93733	3.31471	3.58711	4.49672	3.67039	1.55863	5.11331	1.38416	3.8185	2.50191	5.60168	7.05642	9.97441	0.300781	2.06904	3.82315	3.68745
TCGA-AA-3529-01A-02R-0821-07	Tumor	6.34188	5.92314	2.66545	3.38238	5.72184	3.07781	3.02957	5.05862	1.70621	4.20015	3.75855	6.0767	7.36739	10.2474	0.49087	2.45532	3.80332	4.00999
TCGA-AA-A02K-01A-03R-A32Y-07	Tumor	5.82236	5.75885	2.50536	2.82127	5.98329	4.7431	1.53449	5.02894	1.97975	2.93685	2.55319	5.42581	7.38364	9.46548	0.089521	1.22925	3.39967	2.5511
TCGA-A6-6141-01A-11R-1774-07	Tumor	5.08785	5.3519	2.52336	3.3568	4.88317	2.78039	2.91724	4.65239	1.04443	3.42138	1.97455	6.07899	7.3177	9.39346	0.52505	2.39546	3.50215	3.41557
TCGA-AA-3956-01A-02R-1022-07	Tumor	5.07752	5.41308	2.81602	2.56535	4.44239	3.25439	2.79436	4.19848	1.33913	2.95979	2.43831	5.67587	7.43283	9.81281	0.256996	1.70692	3.23458	3.84526
TCGA-DM-A28M-01A-12R-A16W-07	Tumor	5.82599	6.0937	2.48506	3.61876	5.42011	2.85313	3.31896	4.74496	1.32388	2.62995	1.68436	5.67573	7.65698	10.0886	0.468505	1.45481	2.28878	4.1811
TCGA-AA-A02W-01A-01R-A00A-07	Tumor	5.70512	7.22979	3.20636	3.4395	5.53158	3.68964	2.95869	4.68616	1.63404	3.82515	3.43233	6.03718	7.41123	9.95852	0.836915	1.93762	4.11335	4.25957
TCGA-EI-6885-01A-11R-1928-07	Tumor	6.23422	5.52452	3.05637	3.22538	5.28043	3.77035	0.958751	5.21988	1.62112	4.19806	4.52198	5.96122	7.05802	9.98051	1.09915	2.88699	4.50261	4.27969
TCGA-AG-4007-01A-01R-1119-07	Tumor	5.15464	5.37074	1.96327	3.23424	5.83488	3.04713	2.71857	4.90116	1.15881	2.90131	2.22639	5.40467	7.62061	9.46475	0.275589	1.42136	2.61645	3.45517
TCGA-AG-3581-01A-01R-0821-07	Tumor	5.31017	5.09309	2.3532	3.445	5.35561	2.88024	2.83787	4.63211	1.10294	2.99418	2.03988	5.72813	8.1291	10.0684	0.169493	1.5271	2.89071	4.02991
TCGA-AY-A69D-01A-11R-A37K-07	Tumor	6.32299	6.46412	3.49835	3.02129	5.09703	3.72933	2.98453	6.15716	1.37908	4.87233	2.84027	6.30893	7.62202	9.85262	0.545573	2.89348	4.70562	3.14909
TCGA-AA-3663-01A-01R-1723-07	Tumor	5.70279	5.54637	2.95004	3.94853	5.0819	3.35623	1.81361	4.72976	1.30876	1.36382	1.36101	6.10597	7.86908	10.359	0.0959162	2.34186	2.72956	3.87724
TCGA-AA-3681-01A-01R-0905-07	Tumor	5.80466	6.42307	2.40788	3.26599	5.36998	3.02623	2.6525	5.36518	0.978184	2.69946	1.92534	6.10749	7.61981	10.1183	0.415752	2.15214	3.24884	3.29135
TCGA-G4-6307-01A-11R-1723-07	Tumor	5.67055	6.31786	2.21898	2.95662	5.81114	2.82612	3.02048	4.95564	0.631888	3.4813	3.28469	5.61687	7.89997	10.0169	0.0774192	1.87226	2.94645	4.61566
TCGA-A6-5660-01A-01R-1653-07	Tumor	5.65652	5.39563	2.94233	3.41261	5.47832	3.81351	3.17434	4.68872	1.41702	3.47603	3.27195	6.15719	7.82688	9.74241	0.399971	2.29274	3.35372	3.88342
TCGA-AA-3930-01A-01R-1022-07	Tumor	5.89739	5.71731	2.86344	3.05794	5.48974	3.77133	0.664629	5.16914	1.61513	2.82102	0.955314	5.90919	8.01475	10.9414	0.252766	1.63192	3.2484	3.23385
TCGA-CM-5864-01A-01R-1653-07	Tumor	5.65661	5.41411	2.76147	3.30987	5.47851	3.37691	3.56106	4.66304	1.7704	2.98058	2.3749	5.99041	7.00302	10.0529	0.404944	1.66729	2.49898	3.92533
TCGA-D5-5537-01A-21R-1928-07	Tumor	6.21557	6.16468	3.00249	3.2028	5.45037	4.10092	2.80926	4.51782	0.925213	4.30457	2.28258	5.17825	7.18769	9.87174	0.559442	2.08904	4.15307	3.465
TCGA-A6-6653-01A-11R-1774-07	Tumor	5.28096	5.71363	3.1785	3.75542	5.44214	2.60688	2.48359	5.86796	1.17528	1.71082	1.80503	6.44554	8.14028	10.269	0.144148	2.37476	3.82674	3.85492
TCGA-AA-3688-01A-01R-0905-07	Tumor	4.50435	6.52102	3.06226	3.18273	5.34582	3.22113	3.39086	5.10085	1.21083	3.23279	1.77777	6.03031	8.00358	9.80324	0.0717376	1.85138	3.4838	3.09322
TCGA-AA-A00O-01A-02R-A089-07	Tumor	5.25985	4.98739	2.5866	3.40234	4.48232	3.41073	3.28916	4.37459	1.42459	3.55046	4.01481	5.8555	6.71396	9.91183	0.302948	1.5621	3.70453	2.81965
TCGA-NH-A8F7-01A-11R-A41B-07	Tumor	5.10553	5.67968	2.68668	3.68282	5.45409	2.99817	3.22818	5.65536	0.942734	3.64007	3.23377	6.09588	7.51714	9.68258	0.207193	2.16061	4.52708	2.97779
TCGA-5M-AAT6-01A-11R-A41B-07	Tumor	6.03447	5.93863	2.38089	3.56488	5.15244	3.74393	1.4215	5.67134	1.08479	3.19646	3.07869	6.02673	7.92285	9.9017	0.217555	2.42654	3.16869	3.69968
TCGA-AA-3516-01A-02R-0826-07	Tumor	5.38553	5.85262	2.76904	3.38882	5.31994	2.41098	2.93755	5.15059	1.3071	1.85603	1.84214	6.03128	8.2238	10.2513	0.0436048	1.96588	2.40514	3.57573
TCGA-AA-3869-01A-01R-1022-07	Tumor	5.09136	5.36176	2.81373	3.35098	4.77915	3.22149	2.98508	4.63542	1.399	3.05349	1.60501	6.41769	6.58571	9.9713	0.168385	2.42392	3.1925	3.50808
TCGA-DM-A28G-01A-11R-A16W-07	Tumor	5.24669	5.3142	2.40893	2.7791	4.34604	3.34496	3.34171	4.08351	1.39471	3.42931	1.95056	5.70099	6.43047	9.25621	0.801661	2.51947	3.28177	3.00512
TCGA-AA-3833-01A-01R-0905-07	Tumor	5.05128	5.20138	2.05458	3.25251	4.95557	2.26935	2.55387	4.65685	1.17328	2.67679	1.9924	5.80863	7.25264	9.85037	0.28016	1.87463	2.60847	3.54837
TCGA-AY-6386-01A-21R-1723-07	Tumor	5.26624	5.80429	2.72361	3.41948	5.42711	3.41882	2.90144	5.2389	1.18367	2.91681	1.88568	6.24197	7.78129	9.76568	0.339909	2.72479	3.28206	3.70026
TCGA-AA-A02R-01A-01R-A00A-07	Tumor	6.66992	6.32858	2.26939	3.68873	5.83187	2.69005	2.65956	6.10777	0.866352	2.25554	2.88114	6.41441	8.36135	10.2327	0.490096	2.14729	2.96041	3.9525
TCGA-CM-4751-01A-02R-1839-07	Tumor	5.57795	6.08207	2.49395	3.10566	5.52962	3.37833	2.88331	5.00449	1.34987	3.28518	2.47052	6.06496	7.00706	9.74513	0.125777	2.64547	3.47904	3.17173
TCGA-A6-6780-01A-11R-1839-07	Tumor	6.60362	6.23968	3.02052	3.59279	5.38436	3.59686	0.25966	5.68872	1.24595	2.34734	1.62556	6.1942	7.89366	10.0793	0.202352	2.07235	2.8	4.00089
TCGA-A6-6780-01A-11R-A278-07	Tumor	6.00544	6.34008	4.52463	3.74677	3.69659	3.90459	0.389676	4.87093	2.30869	2.2472	1.4863	6.70189	7.10541	9.35377	1.08865	3.91369	3.45826	4.29368
TCGA-F4-6570-01A-11R-1774-07	Tumor	5.32985	5.42205	2.8137	3.55851	4.36809	3.36569	0.298131	5.83897	1.33316	3.60235	1.32712	6.03287	7.75433	9.67256	0.130854	2.77718	3.8485	4.04467
TCGA-A6-5665-01B-03R-2302-07	Tumor	4.19989	5.23744	2.59907	3.65112	2.86306	3.14087	3.88938	4.52623	1.68641	2.98479	1.90823	5.72566	4.99455	7.45868	1.28647	4.45708	4.47228	2.72997
TCGA-AA-3854-01A-01R-0905-07	Tumor	4.87231	4.41636	2.49529	3.47049	4.53947	2.74142	3.3692	4.24932	1.01043	2.64316	1.24569	6.04356	6.74448	9.11204	0.140829	2.13263	2.91228	3.60877
TCGA-AG-4015-01A-01R-1119-07	Tumor	4.50216	4.70751	2.25776	2.6387	6.1506	3.01199	2.42619	4.85039	1.56138	3.09493	3.72284	5.28211	7.52678	9.81039	0.148778	1.33542	3.33717	3.39703
TCGA-AG-3731-01A-11R-1736-07	Tumor	7.27058	6.56238	2.77769	3.5991	5.07779	3.94443	2.24845	6.09513	2.12476	3.64046	3.08403	6.10758	7.60623	9.89332	0.72908	2.9808	3.83216	3.6243
TCGA-AG-3611-01A-01R-0826-07	Tumor	5.32509	4.9674	2.45533	3.09835	4.89672	3.44228	3.43553	4.29917	1.20844	3.0924	1.05579	5.85873	6.48057	9.31705	0.192018	1.77264	2.75165	3.78236
TCGA-D5-6534-01A-21R-1928-07	Tumor	4.92808	5.71644	2.85715	3.2751	5.17369	3.72955	1.95936	5.17581	1.37129	3.7498	1.74426	6.27698	6.60625	9.49604	0.424073	2.38058	3.68074	3.75007
TCGA-A6-2678-01A-01R-0821-07	Tumor	5.66343	5.43767	3.37109	3.72275	5.18883	3.46105	3.29175	5.42406	1.53138	3.42521	1.95872	6.80272	8.29443	10.3563	0.602291	2.42372	3.88456	3.69363
TCGA-AY-4071-01A-01R-1113-07	Tumor	4.43897	4.75136	2.68421	2.518	5.39159	2.8026	2.15629	3.94652	0.923932	2.94977	0.782896	5.08611	6.63856	9.12479	0.147647	1.27359	2.91521	3.06876
TCGA-CM-5862-01A-01R-1653-07	Tumor	4.67808	4.91415	1.79151	2.87402	5.18959	3.86097	4.17821	4.25935	2.5347	3.54748	2.41087	5.85976	7.02162	10.2997	0.286454	2.21894	3.21398	4.14792
TCGA-QG-A5YX-01A-11R-A28H-07	Tumor	5.44436	5.97599	2.78535	3.63784	4.80142	3.33638	3.02932	5.1299	1.08479	3.59187	2.85105	6.21008	8.02259	10.2265	0.389375	3.12169	4.38705	3.69279
TCGA-AG-4021-01A-01R-1736-07	Tumor	4.45129	5.40296	3.07703	3.73239	5.18412	3.82491	3.68561	5.68853	1.90699	3.31833	2.51901	5.824	7.75092	10.1866	0.414035	2.45223	3.91688	4.08674
TCGA-DC-4745-01A-01R-A32Z-07	Tumor	5.41708	5.22048	3.1259	3.43689	5.64973	3.65179	3.08093	4.96713	1.6007	3.30312	2.45889	5.87011	8.1242	10.2536	0.0794088	1.61433	3.04327	3.38512
TCGA-DY-A1DC-01A-31R-A155-07	Tumor	5.35452	5.68184	2.88368	3.09718	5.36742	3.19441	2.24837	4.43391	0.898834	3.19938	2.36218	5.89277	7.62611	10.2229	0.150139	1.6552	3.26513	3.57714
TCGA-AG-3732-01A-11R-1660-07	Tumor	5.26906	5.81703	3.23364	3.36456	4.31391	4.19354	2.99582	4.92293	1.60516	3.14281	0.92493	6.47308	7.51277	9.77969	0.245588	2.87416	4.35825	3.81797
TCGA-AF-3911-01A-01R-1736-07	Tumor	5.96099	6.35545	3.23314	3.67935	5.27303	3.54582	2.72935	5.14482	1.54188	3.11904	2.65968	6.06041	7.62494	10.151	0.17793	1.69241	3.49225	3.54416
TCGA-AH-6549-01A-11R-1830-07	Tumor	6.24278	6.89408	2.4014	3.56601	5.16959	3.9883	3.47736	5.12833	1.52833	3.77775	3.08457	6.59723	7.66225	10.9883	0.472685	1.73575	3.99116	3.30701
TCGA-AG-3887-01A-01R-1119-07	Tumor	6.22728	5.40375	2.10374	3.79482	5.54878	3.22043	3.51358	5.52684	1.44937	3.31984	2.67298	5.41342	8.15848	10.3397	0.272207	1.78573	2.67832	4.3606
TCGA-DY-A1DD-01A-21R-A155-07	Tumor	5.70983	5.57505	2.07534	2.65117	5.87412	3.14922	2.20013	3.79296	1.08701	3.05387	2.82207	5.30804	6.96772	9.44592	0.136681	1.24081	2.54492	3.36125
TCGA-AG-3601-01A-01R-0826-07	Tumor	5.70824	5.71929	2.01523	3.37533	5.83954	2.95816	2.94105	4.52232	1.09415	2.74125	2.13296	5.8425	8.31524	10.0427	0.180888	0.999715	2.28383	3.15254
TCGA-F4-6806-01A-11R-1839-07	Tumor	5.4235	5.70958	3.06023	3.43946	5.02624	3.52278	3.23071	4.5999	1.17871	3.56737	1.39099	5.53963	7.13631	9.77816	0.244028	2.23271	3.19419	3.41912
TCGA-F4-6855-01A-11R-1928-07	Tumor	5.73456	6.36765	3.12902	3.2696	5.56479	3.59152	3.06133	5.18144	1.6773	3.70655	2.05879	5.90145	7.23553	9.2795	0.704057	2.29509	3.78251	4.06079
TCGA-D5-6930-01A-11R-1928-07	Tumor	5.95546	5.7665	2.55401	3.71774	5.52923	2.90327	2.92387	5.82283	1.1961	2.90355	1.53815	5.28507	8.29111	9.85071	0.376661	1.80001	3.19157	3.42136
TCGA-AA-A01C-01A-01R-A00A-07	Tumor	5.55729	5.26532	2.22043	2.54562	6.10014	3.23975	2.25489	5.22025	0.709271	3.42171	2.55489	5.55044	7.83861	9.61292	0.378617	1.21394	3.25408	3.80082
TCGA-AA-3814-01A-01R-0905-07	Tumor	5.36156	4.95786	2.5416	2.81899	5.56339	3.16082	2.34782	4.45071	1.24552	2.8278	1.99546	5.60885	7.37388	9.76226	0.352483	1.58792	3.06379	3.80271
TCGA-D5-6924-01A-11R-1928-07	Tumor	5.89245	6.37514	3.26236	3.3464	5.50474	4.00405	2.88807	5.8911	1.52548	4.1409	3.80488	5.776	7.64588	9.77845	0.798765	2.44508	4.38916	3.60603
TCGA-D5-5541-01A-01R-1653-07	Tumor	5.73839	6.13392	3.00261	3.40652	5.59267	3.81183	2.65521	5.57439	1.27782	3.77987	4.02608	6.25848	8.02314	10.3183	0.641664	2.17779	3.89282	4.13838
TCGA-A6-5667-01A-21R-1723-07	Tumor	5.64294	5.82563	2.94275	2.48846	5.91895	3.19424	2.30022	6.01319	1.19681	3.64449	3.62396	5.8521	8.15727	9.82387	0.370909	1.89135	3.78539	3.98092
TCGA-QG-A5Z1-01A-11R-A28H-07	Tumor	5.26959	6.16429	2.81668	3.43214	5.10833	3.58662	3.47755	5.02958	1.10067	3.77335	2.15762	6.1221	7.08477	9.8954	0.40263	3.28635	4.47731	3.64732
TCGA-CK-5916-01A-11R-1653-07	Tumor	6.14167	6.07256	3.40061	3.85005	4.91837	3.70087	0.53291	6.17405	2.0989	3.15769	2.35776	6.46729	8.13713	9.44458	0.512474	2.71073	3.37817	3.77183
TCGA-F4-6808-01A-11R-1839-07	Tumor	6.055	6.08187	2.45544	3.07098	5.70238	3.08439	1.91673	4.51496	1.31068	3.25319	3.40442	5.93093	7.7588	10.0718	0.154499	1.58636	2.62957	3.85013
TCGA-AA-3812-01A-01R-0905-07	Tumor	5.09699	4.94945	1.14657	3.24101	5.61918	1.5312	1.72891	4.98747	0.474635	3.5294	1.77104	4.96583	7.95071	9.567	0.258683	0.915159	2.3783	3.13365
TCGA-AA-3877-01A-01R-1022-07	Tumor	5.10298	5.66592	2.67331	3.45548	5.20467	3.17503	3.08144	4.92069	1.74485	2.80239	2.06987	5.91629	7.7965	9.86655	0.16248	2.15475	2.84188	3.71876
TCGA-AA-3845-01A-01R-1022-07	Tumor	5.26289	5.75924	3.18554	3.09072	4.73576	3.39311	3.47738	5.42977	2.89987	3.48695	2.35773	6.39	7.69485	8.96337	0.686491	3.14887	3.42346	3.88205
TCGA-CM-6679-01A-11R-1839-07	Tumor	4.61662	5.5993	3.29139	3.02755	5.44495	3.82778	2.57354	4.87336	1.15403	3.89545	2.49303	6.05163	7.35787	9.43724	0.512636	2.34021	3.87586	3.54106
TCGA-AA-3941-01A-01R-1022-07	Tumor	5.13216	5.19528	3.05952	3.14383	4.98646	3.2903	2.75476	3.69218	0.988489	2.4764	1.84568	5.58444	7.14292	9.42626	0.166733	1.83013	2.53384	3.67592
TCGA-AZ-4682-01B-01R-A32Z-07	Tumor	5.44354	5.38291	2.38921	3.4109	5.54258	2.93867	3.21954	4.40362	1.16391	2.65837	2.24205	5.279	7.75827	10.9354	0.476963	1.47168	2.37791	3.45264
TCGA-D5-6926-01A-11R-1928-07	Tumor	6.07711	5.86442	3.13788	3.89761	5.61557	3.59608	2.91059	6.00148	1.43323	4.04124	3.67546	6.36446	7.73052	9.94078	0.721203	2.40276	4.43414	4.23245
TCGA-CM-6172-01A-11R-1653-07	Tumor	5.89478	5.59072	3.29191	3.8815	5.11956	4.01669	3.64111	5.42611	1.6571	4.03327	3.24395	5.6406	7.59198	10.1414	0.842004	3.08736	4.58307	3.83946
TCGA-AA-3692-01A-01R-0905-07	Tumor	5.17705	5.56857	2.74811	3.81215	5.0279	2.71435	3.19615	4.41511	0.921254	3.50336	2.54487	5.454	7.75725	9.90653	0.279787	2.12835	3.11372	4.56439
TCGA-A6-3809-01A-01R-A278-07	Tumor	6.4022	6.22261	3.61791	3.69061	3.82869	4.14494	1.03855	5.18743	2.54547	1.99511	2.21398	6.32774	7.45376	10.6523	1.01131	3.56793	2.99767	3.89269
TCGA-DM-A28C-01A-11R-A32Y-07	Tumor	5.26983	5.38279	2.54072	3.47746	4.89916	2.9112	3.02812	4.91295	0.973898	3.64767	2.26733	6.12059	6.66617	9.7566	0.393128	2.19391	3.30094	3.11791
TCGA-A6-4105-01A-02R-1774-07	Tumor	6.31374	5.63796	2.84512	2.81698	5.44555	3.54475	2.51854	6.02518	1.82971	3.67426	3.65447	5.76329	8.82839	9.76965	0.690999	2.28429	3.78213	3.84749
TCGA-AA-3697-01A-01R-1723-07	Tumor	5.99686	6.17665	2.6252	3.07747	5.80001	2.97588	2.04548	5.45149	1.22392	3.39135	2.7713	5.92239	7.97578	9.946	0.470952	2.60838	3.85423	3.68728
TCGA-AY-A8YK-01A-11R-A41B-07	Tumor	5.62192	6.18102	2.69311	2.977	5.4073	3.53974	3.2097	5.35437	1.4593	3.03847	1.95491	5.65264	7.79253	9.54351	0.113116	2.32652	3.80844	3.04199
TCGA-A6-2686-01A-01R-A32Z-07	Tumor	5.29622	5.11561	3.22832	3.71255	4.84863	3.25705	2.66433	4.39238	1.80229	2.89256	0.853428	5.73358	7.65709	9.09873	0.22485	2.70944	2.90134	4.89058
TCGA-A6-2677-01B-02R-A277-07	Tumor	3.14474	5.27795	4.30194	3.81791	2.81074	4.39247	4.04897	4.10513	3.0376	3.7887	3.30934	5.43271	6.08696	8.42235	2.57974	4.37107	4.48403	3.84361
TCGA-G4-6627-01A-11R-1774-07	Tumor	5.55891	5.74679	2.62657	2.91543	4.75193	3.37332	2.16279	4.94321	1.1674	3.1156	2.14877	5.71471	7.26398	9.1426	0.368953	2.44366	3.23916	3.62634
TCGA-A6-2672-01B-03R-2302-07	Tumor	3.98702	4.73379	2.81251	3.31141	3.0178	2.91531	2.73448	5.00689	1.96465	3.38872	2.12606	5.362	5.08212	7.6191	0.769054	4.1742	3.91051	2.94411
TCGA-AD-6963-01A-11R-1928-07	Tumor	6.51982	6.03275	2.65294	3.34951	5.67923	3.38962	2.0222	5.87751	1.09522	3.3788	3.7063	6.01942	8.2813	10.324	0.133671	1.75483	3.87014	3.33217
TCGA-AA-3861-01A-01R-1022-07	Tumor	5.49192	5.49209	2.5484	3.21038	4.76071	2.94908	3.29348	4.64416	1.1319	2.53236	1.16055	5.896	6.94184	9.92205	0.329529	1.87642	2.6721	3.38429
TCGA-G4-6311-01A-11R-1723-07	Tumor	5.52786	5.72462	2.99881	3.22305	5.67688	3.45123	2.20626	5.85876	1.20125	3.15764	2.7165	6.15324	7.94894	9.99739	0.411967	2.07485	3.54292	3.43318
TCGA-AZ-4323-01A-21R-1839-07	Tumor	6.00643	6.2632	2.79104	3.45043	4.87836	3.95263	1.72316	5.68721	1.59358	4.47015	4.08884	6.05592	7.4828	9.61136	1.29789	2.70307	3.95256	3.6932
TCGA-A6-6781-01A-22R-A278-07	Tumor	4.01354	5.03769	3.47088	3.16663	3.88858	2.94613	0.81911	4.71611	1.84028	3.37135	1.91177	5.62114	6.44421	8.80992	2.35592	3.91496	3.73724	3.08794
TCGA-AA-3952-01A-01R-1022-07	Tumor	4.23655	5.29293	2.42994	3.4377	5.22334	3.34036	1.79286	3.42106	1.03091	2.76926	1.52746	4.84774	7.58414	9.72705	0.218131	0.874985	2.37224	2.80674
TCGA-CM-5868-01A-01R-1653-07	Tumor	5.73704	5.75783	2.78206	3.54979	5.20445	3.47789	3.09737	5.17562	1.29752	3.15768	2.82881	6.33045	7.55851	10.1622	0.266046	1.3617	2.99071	3.34844
TCGA-DM-A280-01A-12R-A16W-07	Tumor	4.96238	5.4301	2.24703	3.31421	4.89189	2.82584	2.05639	3.99633	0.79567	2.19909	0.872158	5.88659	7.28733	9.69346	0.0194487	1.8348	2.34872	3.49326
TCGA-CA-6718-01A-11R-1839-07	Tumor	6.25121	6.52552	3.07166	3.99431	5.60314	3.9639	3.06299	6.48841	1.31467	4.37898	2.89436	6.5419	8.17805	10.4569	0.422726	2.90538	4.387	3.97736
TCGA-F4-6856-01A-11R-1928-07	Tumor	6.15515	6.26502	3.12119	3.52654	5.49175	3.46019	2.53797	5.91667	1.38183	2.83062	0.613532	6.6857	8.02261	9.96621	0.53104	2.95128	3.97494	4.07847
TCGA-DM-A285-01A-11R-A16W-07	Tumor	5.51592	6.32804	3.0105	3.39022	5.27669	3.59153	2.13535	4.72333	1.03794	3.57605	3.33761	5.60143	7.17979	10.4674	0.933764	2.04367	4.05921	3.96286
TCGA-A6-6781-01A-22R-1928-07	Tumor	5.08168	5.39903	2.81006	3.66389	5.22164	2.82951	0.699483	5.43511	1.35983	3.11894	1.86862	5.59183	7.52243	9.38099	0.724542	2.80658	3.37511	3.52865
TCGA-AA-3524-01A-02R-0821-07	Tumor	4.83864	5.66373	3.23187	3.84871	5.44513	3.23858	2.75767	4.55122	2.03185	2.46002	2.74879	6.166	8.22465	10.5228	0.166375	1.68046	2.46013	4.52079
TCGA-DM-A0X9-01A-11R-A155-07	Tumor	6.30251	5.7805	2.62564	3.3246	4.86669	3.27851	2.72336	5.30701	1.29972	3.16982	2.85318	5.98054	7.28136	9.82942	0.408562	1.90663	3.33634	3.51265
TCGA-A6-5662-01A-01R-1653-07	Tumor	5.57505	5.80766	3.29265	3.09475	5.36143	3.613	3.17798	4.91295	1.42697	3.49599	2.14835	5.92697	7.6483	9.58656	0.258537	1.89611	3.27257	3.42528
TCGA-D5-6539-01A-11R-1723-07	Tumor	5.81595	5.47809	3.3639	3.17431	5.0239	3.2857	2.68866	5.49462	1.18957	3.06303	1.98601	6.28021	6.95008	9.42582	0.228772	2.97551	3.98704	3.62659
TCGA-AF-3400-01A-01R-0821-07	Tumor	5.62818	5.57502	2.17185	3.5244	4.54597	2.56508	2.2827	4.50053	0.891208	2.46976	1.68081	5.47003	7.30322	10.0433	0.317291	2.39242	2.785	3.54011
TCGA-AG-A008-01A-01R-A002-07	Tumor	5.86158	6.15305	2.55489	3.5101	4.6704	3.53323	3.16964	5.54102	0.91909	3.90459	2.85369	5.6243	7.71283	9.98335	0.510677	2.41324	3.85816	3.83276
TCGA-G5-6233-01A-11R-1736-07	Tumor	6.39485	6.00701	2.59272	3.21602	5.33399	3.77209	2.98138	5.07898	1.21427	3.74444	2.63027	5.79306	7.9641	9.89469	0.462581	2.09026	3.91931	3.9569
TCGA-AF-6655-01A-11R-1830-07	Tumor	5.68246	6.30675	3.29671	3.44314	5.70488	3.49043	2.81804	5.46589	1.36047	3.66891	2.63835	6.33624	7.84785	10.0507	0.412316	2.15398	3.66123	3.87517
TCGA-AZ-6599-01A-11R-1774-07	Tumor	5.56675	5.44753	2.57257	3.50943	5.14324	3.73473	3.97965	4.55809	0.753601	3.46374	1.28378	6.54635	7.26028	9.79902	0.510371	2.53911	3.56112	3.15889
TCGA-AA-3971-01A-01R-1022-07	Tumor	4.85478	5.15444	2.91955	3.19315	5.13896	2.99452	2.88162	4.49878	1.13615	3.39847	1.95628	5.63792	7.13529	9.64415	0.318517	1.75555	3.26152	3.09827
TCGA-CK-5913-01A-11R-1653-07	Tumor	6.38321	6.2576	3.29054	3.7395	4.78621	3.04871	0.642142	6.04239	1.9233	2.56235	2.10163	6.02848	7.69116	9.30446	0.440145	2.62786	3.03159	3.85247
TCGA-AZ-6603-01A-11R-1839-07	Tumor	5.74572	6.25589	3.2796	3.05812	5.27242	3.57757	2.54756	5.4322	1.10637	3.83545	2.38778	5.9564	7.34495	9.6638	0.341999	2.24297	4.12482	3.33981
TCGA-CA-5797-01A-01R-1653-07	Tumor	5.83618	6.18744	3.129	3.93991	5.78721	3.47074	3.08815	5.26732	1.71112	3.88698	2.97138	6.09292	7.38638	10.2159	0.537103	2.40905	3.34018	4.35883
TCGA-AD-A5EK-01A-11R-A28H-07	Tumor	5.61734	6.08329	2.80066	3.08955	5.70912	3.99385	3.78862	5.56595	0.826444	3.74021	3.06613	6.10518	7.79359	9.75389	0.558543	2.34652	3.98434	3.92994
TCGA-CK-6746-01A-11R-1839-07	Tumor	5.45982	5.84818	3.61318	3.70779	5.08694	3.24254	3.50037	5.96602	1.50982	1.79989	2.81241	5.77881	7.96526	10.3042	0.224818	2.40501	2.63714	3.86115
TCGA-NH-A8F7-06A-31R-A41B-07	Tumor	5.61952	5.53204	2.94082	3.2601	5.38792	4.29758	1.25008	5.31654	1.47546	4.24848	2.49867	6.08281	7.51586	9.8384	0.166127	1.85524	4.86571	3.26141
TCGA-AA-3527-01A-01R-0821-07	Tumor	5.34855	5.04126	1.18483	3.40127	5.23958	1.59065	0.232799	5.23035	0.49164	2.85242	0.827724	5.10424	8.00704	9.71021	0	0.985508	2.07975	3.05769
TCGA-CL-5918-01A-11R-1660-07	Tumor	5.19431	5.45146	2.63224	2.82719	5.28068	3.00757	2.02887	4.22762	1.02927	2.75896	2.63765	5.95366	7.29529	10.0692	0.133409	1.14753	3.07856	2.57617
TCGA-DY-A1DG-01A-11R-A32Y-07	Tumor	4.7507	5.37141	2.42942	2.99542	5.29142	3.61171	2.77819	4.09975	0.963556	3.79227	2.11913	5.91611	7.72897	9.56013	0.0671319	1.59012	3.62985	2.9965
TCGA-CL-4957-01A-01R-1736-07	Tumor	5.82522	5.90958	2.83036	3.63171	5.26208	3.13333	2.57489	5.61681	1.91523	3.41494	3.44094	6.29792	8.19553	10.4717	0.431575	1.95037	3.24034	3.29591
TCGA-AG-3586-01A-02R-0821-07	Tumor	5.69347	6.10591	2.37053	3.59938	4.80393	3.05507	2.48447	4.85918	1.06663	2.58336	2.00048	6.08261	7.71536	10.0071	0.290224	2.33289	3.32703	3.99732
TCGA-DC-4749-01A-01R-1736-07	Tumor	5.55899	5.78177	2.98908	3.0497	5.74406	3.24481	3.28944	4.45621	1.25629	3.29482	2.82585	5.54174	8.33333	9.56989	0.289209	1.63941	2.82172	3.55829
TCGA-AA-3712-01A-21R-1723-07	Tumor	6.35004	6.02434	2.82763	2.94069	6.24374	4.27892	2.50871	6.10295	1.58392	3.72386	2.81006	5.86804	7.9827	9.55845	0.730957	2.37647	3.69148	3.38701
TCGA-AD-A5EJ-01A-11R-A28H-07	Tumor	5.75106	5.81988	2.65533	3.53176	4.76686	2.71496	0.940738	5.40035	1.17755	1.38363	1.35126	6.21673	8.17399	9.85011	0.166208	2.76188	3.87058	3.15168
TCGA-QG-A5Z2-01A-11R-A28H-07	Tumor	5.58656	5.70643	3.56158	3.7055	4.82986	4.22735	3.90099	5.63583	1.61618	3.54887	2.25979	6.39928	7.26252	9.78766	0.540088	3.27501	4.03616	3.90102
TCGA-G4-6299-01A-11R-1774-07	Tumor	5.30224	5.90666	2.29855	3.80334	5.75895	3.64182	0.310314	5.78553	1.67025	3.81781	2.24027	5.85945	8.17614	9.95028	1.09221	2.56163	4.08974	3.54415
TCGA-A6-2684-01C-08R-A277-07	Tumor	3.21171	5.00713	4.38756	3.93465	2.45895	3.9886	2.51156	3.83101	2.76974	3.87126	1.9982	6.02561	4.24116	8.09848	3.00151	4.70093	4.31218	3.70135
TCGA-AA-3696-01A-01R-0905-07	Tumor	6.37218	6.07596	3.11561	3.78741	5.98287	3.65483	3.6076	5.07358	1.74137	4.47726	2.32173	6.09604	7.00186	9.67655	0.464396	1.69956	3.17759	4.04457
TCGA-AA-3526-01A-02R-A32Z-07	Tumor	5.62604	5.62711	3.00402	3.706	5.30435	3.53701	2.87555	4.95257	1.54959	3.40172	3.66347	6.15447	8.40704	10.3672	0.659649	2.44512	2.77767	3.43099
TCGA-NH-A6GA-01A-11R-A37K-07	Tumor	6.35568	6.30884	2.55681	3.08146	6.26716	4.09087	2.92545	5.83448	1.24879	4.25629	2.43569	5.74186	7.53481	9.3304	0.981831	2.27305	4.66105	3.90344
TCGA-CK-4952-01A-01R-1723-07	Tumor	6.25857	6.18835	2.82327	3.82785	4.7736	3.5223	3.665	6.26532	1.63053	3.2153	2.78964	6.56199	8.08349	10.3869	0.410582	2.5063	4.25442	3.58097
TCGA-G4-6628-01A-11R-1839-07	Tumor	6.07082	6.14294	3.26974	4.17819	5.56783	3.34288	3.5171	6.08086	1.38579	3.81259	2.63253	6.47322	8.40266	10.5252	0.446766	2.62539	3.71025	3.43269
TCGA-AA-3542-01A-02R-1873-07	Tumor	4.85836	4.73744	1.46761	2.68228	5.64194	1.94272	1.39683	4.26803	0.95933	2.30119	2.17888	4.20111	8.18541	10.2309	0.0894335	0.375694	1.40371	3.75266
TCGA-AA-A01G-01A-01R-A002-07	Tumor	6.18034	5.89564	2.33644	3.00792	4.97053	2.99279	2.84385	5.47351	1.59557	3.58204	3.35082	5.81765	8.36117	10.012	0.372835	2.24796	4.2389	3.60037
TCGA-AA-A00A-01A-01R-A002-07	Tumor	5.64599	5.81952	2.63967	3.75646	5.34199	2.75118	3.26227	5.17385	1.25497	3.13389	1.81724	6.15386	7.4724	8.74826	0.245951	2.02264	3.26197	4.1279
TCGA-AA-A004-01A-01R-A00A-07	Tumor	5.01994	4.63918	1.30484	2.08756	6.14003	1.82301	1.67394	6.26191	0.325191	2.83903	1.75063	3.91021	8.78457	8.99116	0	0.238356	2.24437	2.39685
TCGA-AA-3972-01A-01R-1022-07	Tumor	5.20358	5.71377	2.82701	3.72259	4.71114	3.1504	2.67326	4.73298	1.35304	2.63626	1.9757	5.75107	7.32599	10.2223	0.175065	1.61397	3.26205	3.06179
TCGA-AZ-4313-01A-01R-1410-07	Tumor	5.15146	5.40973	1.99034	3.41944	5.96713	1.93031	2.70224	4.89078	0.844131	1.8922	1.51029	5.26568	8.75292	10.367	0.0280139	0.862387	1.73554	3.11838
TCGA-NH-A5IV-01A-42R-A37K-07	Tumor	6.30145	6.14252	3.16863	3.87065	5.60669	3.72543	1.62462	5.94737	1.12753	3.17762	1.9952	6.36215	7.96595	9.81722	0.135953	3.06506	3.95517	3.91368
TCGA-A6-6140-01A-11R-1774-07	Tumor	5.66385	6.09583	3.56147	3.23723	6.03934	3.45448	2.77936	5.69111	1.02195	3.77305	2.94832	5.47628	8.09285	10.1108	0.343194	2.66844	3.98706	3.03513
TCGA-A6-2683-01A-01R-0821-07	Tumor	5.44603	5.0449	1.30205	3.01951	5.67321	1.97144	1.66062	5.3611	0.589734	3.21428	1.49273	4.73598	7.37417	9.22027	0.0638044	0.711363	2.67724	2.47973
TCGA-A6-5656-01B-02R-A277-07	Tumor	3.20406	5.37997	5.19357	3.69441	2.71082	4.17058	3.63404	3.47677	3.33095	3.56935	2.73509	6.0314	4.48256	8.53017	2.73875	4.32853	4.44765	2.87298
TCGA-AA-A01S-01A-21R-A083-07	Tumor	5.84981	5.83789	1.6821	3.03024	5.63432	2.81612	2.36395	5.79491	0.902599	3.69793	3.4979	5.38355	8.74286	10.1511	0.0711755	1.60343	2.58384	3.29808
TCGA-AA-A02O-01A-21R-A16W-07	Tumor	5.93911	4.84529	1.5813	3.0057	5.54134	2.28354	2.74943	5.44727	0.570731	2.93955	2.20654	5.30082	7.42197	9.33894	0.203011	1.00289	2.47041	3.34042
TCGA-AY-6196-01A-11R-1723-07	Tumor	4.30481	5.49386	2.78294	3.18532	4.33084	3.38905	1.86578	4.54167	1.35237	4.02342	1.89482	5.79375	6.32506	8.8509	0.519733	2.49716	4.22909	3.36385
TCGA-AA-3970-01A-01R-1022-07	Tumor	4.36388	5.65974	3.05422	3.77763	4.53933	3.54214	2.80996	4.7325	2.1565	3.11311	3.51664	5.97588	8.05583	10.099	0.396845	2.16062	3.31235	4.0403
TCGA-AZ-5407-01A-01R-1723-07	Tumor	5.35143	5.46891	2.56002	3.56316	5.29522	3.4732	3.57684	5.09808	1.41672	2.42483	1.69279	6.1369	7.42118	10.1738	0.0756787	2.29778	2.53183	3.69928
TCGA-AA-3553-01A-01R-0821-07	Tumor	5.19475	6.0842	2.35346	3.58693	5.66155	3.38171	2.72809	4.86106	1.63319	2.97665	3.34778	5.39886	8.28077	10.4111	0.269672	1.77316	2.62893	3.99514
TCGA-AA-3966-01A-01R-1113-07	Tumor	5.20575	4.68259	2.67131	3.12623	5.26174	3.31793	2.50771	3.94703	1.46564	2.58212	2.57445	5.63801	7.66411	9.38627	0.133422	1.84317	3.41321	4.03095
TCGA-A6-6781-01B-06R-A277-07	Tumor	2.82095	4.80624	3.94359	3.82212	1.38112	3.50697	1.92099	3.60873	3.00781	3.51852	1.64472	5.13372	4.27593	7.95249	3.76588	5.15731	4.43818	3.21954
TCGA-A6-3810-01A-01R-A278-07	Tumor	3.68697	4.27026	3.15535	3.01017	3.77664	3.41233	2.62976	4.11011	1.62698	3.70577	2.19161	5.56402	5.97814	8.78539	1.75235	2.63271	3.62231	2.78305
TCGA-AA-3811-01A-01R-1022-07	Tumor	5.60432	5.07384	2.50599	3.84422	4.99176	3.5386	1.96683	5.96954	1.37944	2.96906	2.09657	5.54224	8.16276	9.74696	0.384415	1.90524	3.69468	3.75108
TCGA-DM-A1HB-01A-21R-A180-07	Tumor	5.46376	5.63974	2.53667	3.36208	4.71746	2.99453	2.34009	4.84023	1.39208	1.98006	1.7114	6.08006	7.65481	10.0139	0.377667	2.10837	2.94402	3.7025
TCGA-D5-6898-01A-11R-1928-07	Tumor	5.25715	6.30201	2.86359	3.78988	5.80969	3.61808	2.86371	5.75833	1.48796	3.35065	3.71885	6.19083	7.35688	10.5477	0.517763	2.62906	3.52081	3.73615
TCGA-G4-6302-01A-11R-1723-07	Tumor	4.60037	5.3695	2.73323	3.30259	4.67845	2.55952	1.92808	4.69387	1.2142	3.37433	1.2353	5.837	6.80516	9.78477	0.586889	2.32796	2.76229	3.43031
TCGA-CM-4750-01A-01R-1410-07	Tumor	5.45046	5.35968	2.21674	3.43087	6.46463	2.93663	1.94681	4.87628	1.01633	3.19216	2.93239	5.43626	8.63676	10.2952	0.14623	0.921906	2.32098	3.53922
TCGA-D5-6538-01A-11R-1723-07	Tumor	5.4106	6.2757	2.53335	3.33181	5.15627	3.28951	3.37414	5.19908	1.2406	4.05625	2.50929	5.92441	7.61825	9.99147	0.412809	2.58778	4.07952	4.14765
TCGA-DY-A1H8-01A-21R-A155-07	Tumor	6.4105	5.12051	1.77586	2.65776	4.65488	3.37151	1.15436	3.95624	0.716754	2.84444	3.67459	4.64638	7.21195	9.50583	0.776659	1.26363	2.76165	3.24753
TCGA-EI-6514-01A-11R-1736-07	Tumor	4.47462	5.21914	2.6582	3.06043	5.04352	2.98408	2.16119	4.19039	1.11065	2.8607	1.59026	5.62414	6.65309	9.64499	0.268804	1.75413	2.80165	3.17977
TCGA-AG-4001-01A-02R-1119-07	Tumor	5.92684	5.86041	2.55326	3.36989	5.39706	3.21854	2.2744	5.38482	1.48875	3.37018	2.77881	5.98183	7.38039	9.49794	1.04558	1.79933	4.245	3.22521
TCGA-EI-6917-01A-11R-1928-07	Tumor	6.09294	6.44024	3.06141	4.15643	5.30491	3.42282	0.637299	6.1469	1.50172	3.12896	2.78298	6.4758	7.9598	10.2213	0.506711	2.90159	3.85669	4.22118
TCGA-CI-6624-01C-11R-1830-07	Tumor	5.2827	5.63731	2.92809	2.97632	4.42494	2.58619	2.93748	4.26202	1.13398	3.52628	1.57594	5.6861	6.82443	9.07235	0.352791	2.23712	3.60177	3.30882
TCGA-AG-3608-01A-01R-0826-07	Tumor	5.20104	5.34702	2.30737	3.33035	5.64867	3.04158	2.29129	4.97343	1.2831	2.58326	2.62071	5.73103	8.57598	10.0692	0.137304	1.53901	2.67524	3.97883
TCGA-DC-6160-01A-11R-1660-07	Tumor	6.2284	6.46902	3.4833	3.22422	5.78631	3.93969	2.69006	6.25783	2.27994	3.72627	3.27242	6.09021	8.05599	9.57142	0.624916	2.24696	3.9663	4.01262
TCGA-EI-7002-01A-11R-1928-07	Tumor	6.2557	6.03944	2.59906	3.17729	5.8063	3.96467	3.21977	5.8378	1.52498	3.88607	2.8178	5.50824	7.57515	9.46626	0.276998	1.73266	3.91014	3.32312
TCGA-AG-3999-01A-01R-1119-07	Tumor	5.69213	4.99697	2.07118	3.06915	6.10727	2.78092	2.26802	4.96982	1.01985	3.24431	3.37208	5.43151	8.00814	9.66069	0.326608	1.71889	2.77811	3.55306
TCGA-AG-A002-01A-01R-A002-07	Tumor	5.42276	6.62205	2.53715	3.51105	5.02322	2.78202	2.97261	5.75861	0.679686	3.50453	2.34224	6.46425	7.44098	9.47853	0.198603	2.57059	3.64294	3.85756
TCGA-BM-6198-01A-11R-1736-07	Tumor	5.81111	5.06343	2.34211	2.08995	4.72863	3.61528	2.62331	4.64695	0.697828	2.95268	1.97303	5.4702	6.56498	8.82462	0.390299	1.6913	3.1104	2.67798
TCGA-F5-6864-01A-11R-1928-07	Tumor	5.56184	5.91648	3.13701	3.66126	5.62126	3.63708	3.1588	4.92957	1.10063	4.3303	3.41134	5.84757	7.48663	9.9703	0.534631	2.67787	4.08037	3.91809
TCGA-AG-3583-01A-01R-0821-07	Tumor	5.40978	5.23636	2.50338	4.06356	5.19276	2.74362	3.21219	4.29793	1.37803	2.64785	1.40105	5.03626	7.66506	9.98082	0.161631	1.91346	2.40304	3.75547
TCGA-D5-6929-01A-31R-1928-07	Tumor	5.47709	6.37991	2.56289	3.34808	5.668	3.76124	2.65701	5.21528	1.09082	4.29089	2.23246	5.80545	7.86116	9.68056	0.452933	1.82882	3.69078	4.09932
TCGA-NH-A50T-01A-11R-A28H-07	Tumor	6.11309	6.18044	2.54884	3.30863	5.7656	3.42348	1.73122	5.42858	1.57838	3.25907	2.93009	5.83154	8.07015	9.92328	0.141382	1.85015	3.70518	3.3133
TCGA-G4-6314-01A-11R-1723-07	Tumor	5.89624	5.66484	2.93188	3.20119	5.51325	3.46116	2.07868	5.39416	1.45936	4.09871	2.71682	5.88635	8.02545	9.23912	1.14153	2.82404	4.11222	4.05585
TCGA-G4-6626-01A-11R-1774-07	Tumor	5.92403	6.33132	3.02711	2.84993	6.27624	3.23931	2.51826	6.07001	1.00158	3.64774	3.72645	5.97435	8.42708	9.79292	0.440023	2.02072	3.6523	4.75419
TCGA-AZ-6598-01A-11R-1774-07	Tumor	5.98765	6.32286	3.04004	3.34597	5.15647	3.80202	2.67529	5.2212	1.567	3.35681	2.11707	6.25709	7.68506	9.70137	0.453948	1.70616	2.88232	3.62607
TCGA-RU-A8FL-01A-11R-A37K-07	Tumor	5.3475	5.88917	2.06266	3.33827	5.70887	3.55182	3.51399	5.22961	1.51999	2.55145	3.2634	6.0351	8.15225	10.9717	0.0716243	1.34622	3.40569	3.2789
TCGA-AZ-6606-01A-11R-1839-07	Tumor	6.00585	6.12878	2.60657	3.57734	5.10768	3.12331	2.87456	6.48036	1.5786	3.15363	2.12542	6.30514	7.41809	10.1148	0.209289	2.75283	3.76091	3.42081
TCGA-AA-3984-01A-02R-1022-07	Tumor	6.36901	6.06282	2.8928	3.72	5.05692	3.45642	2.75233	5.54523	1.53612	3.07152	3.47957	6.38758	7.79641	9.8602	0.0795891	2.40188	3.86981	4.25945
TCGA-AA-3509-01A-01R-1410-07	Tumor	5.58245	5.97392	3.16688	2.89491	4.75292	3.4067	3.21652	4.89661	1.77917	3.28462	2.18834	5.75087	7.60507	9.42897	0.479355	2.30803	3.38545	3.52693
TCGA-CA-6715-01A-21R-1839-07	Tumor	5.99596	6.1098	2.89441	3.87086	5.32854	3.89739	3.07738	5.89027	1.16749	4.20468	3.50303	5.31628	8.55359	10.2601	1.04514	2.40547	4.73419	3.16994
TCGA-CA-6719-01A-11R-1839-07	Tumor	6.03241	5.9082	3.21863	4.46198	5.9641	3.77482	2.83959	5.94827	1.39005	3.68658	3.12088	5.95921	7.34547	10.9232	0.535093	2.0787	3.74027	4.51293
TCGA-DM-A1D8-01A-11R-A155-07	Tumor	5.23722	5.75999	2.41651	3.15515	5.34871	3.87925	2.329	4.63657	1.49041	2.82325	2.61383	5.97572	6.62013	9.61573	0.280241	1.67016	3.19093	3.56716
TCGA-AA-3860-01A-02R-0905-07	Tumor	5.72139	5.49924	2.89028	3.07353	5.40101	3.59637	2.45555	5.25226	1.25857	3.23938	2.24634	5.28604	7.52243	8.93679	0.502256	1.37116	3.19403	3.43937
TCGA-CM-6680-01A-11R-1839-07	Tumor	5.32688	5.6442	3.23911	3.79033	5.0317	3.65545	4.11624	5.19859	1.27276	4.10756	1.90899	5.71769	7.42156	9.76494	0.932028	3.22398	3.93128	3.93727
TCGA-D5-6531-01A-11R-1723-07	Tumor	6.39253	6.57774	2.41483	3.74481	5.48902	2.86156	0.227373	5.61667	1.00166	2.91261	2.02327	6.11555	7.65913	10.4731	0.342469	1.74483	3.23637	3.79581
TCGA-G4-6320-01A-11R-1723-07	Tumor	5.52267	5.44967	2.74904	3.27351	5.38098	3.10563	3.20596	5.02859	1.38937	3.35248	2.12568	6.00405	7.55286	9.82829	0.160892	2.28457	3.38495	3.54234
TCGA-CA-6717-01A-11R-1839-07	Tumor	5.90729	5.79576	3.14394	3.8933	5.24302	3.02252	3.23806	5.80765	1.53576	3.14684	2.23991	6.33962	7.68705	9.86425	0.66805	2.8155	3.44586	4.06204
TCGA-CM-6677-01A-11R-1839-07	Tumor	6.01064	6.21149	2.75951	3.53245	6.03354	3.42424	2.46687	5.82427	1.445	2.55304	2.19828	5.94317	7.9743	9.87023	0.178522	1.94831	3.12822	4.02428
TCGA-AA-A00K-01A-02R-A002-07	Tumor	6.28497	5.65884	2.20499	3.03409	5.0816	3.07981	2.94439	5.21728	1.07153	2.65094	2.33743	5.79651	7.55303	9.8166	0.206978	1.77679	3.09673	3.50184
TCGA-D5-6530-01A-11R-1723-07	Tumor	5.35065	5.62471	2.97701	3.38642	5.00397	2.91101	2.42181	4.91767	1.34703	3.26139	2.16451	6.14555	7.32614	9.89082	0.218154	2.7518	3.85032	3.45095
TCGA-AA-A01Z-01A-11R-A083-07	Tumor	5.72612	5.49194	2.02542	3.16029	5.39263	2.98071	3.18119	5.26748	0.742635	2.31527	2.36922	5.66487	7.97874	9.99492	0.224035	1.38414	2.96721	3.495
TCGA-CM-5341-01A-01R-1410-07	Tumor	3.67572	4.57149	3.29663	3.24593	4.02371	3.05541	2.6748	2.65716	1.71928	1.72528	1.17583	5.62306	7.12399	10.0631	0.237989	1.41988	1.16423	4.06082
TCGA-NH-A6GB-01A-11R-A37K-07	Tumor	6.01928	6.12792	2.44732	3.3915	5.1586	3.36843	0.40638	5.39039	1.18144	2.20697	1.90511	6.02446	8.06171	10.0154	0.154867	1.83605	4.07564	2.52459
TCGA-A6-2684-01A-01R-A278-07	Tumor	4.61547	5.21046	2.87459	2.72764	4.16988	3.71659	1.501	4.52518	1.2584	3.17984	1.47749	5.59044	5.64972	9.14112	1.12725	2.25285	2.72554	2.99324
TCGA-A6-6137-01A-11R-1774-07	Tumor	5.23848	5.52258	2.90554	3.61534	4.88815	3.43309	3.37749	5.09509	1.36593	3.75375	2.83245	5.94138	7.61153	9.95866	0.47604	3.13452	4.51163	3.74928
TCGA-CM-6167-01A-11R-1653-07	Tumor	4.89703	5.8007	3.03693	3.40779	4.96625	3.26592	2.33663	4.72892	1.46865	3.79119	2.69547	6.18424	7.13898	9.65887	0.857208	2.84496	3.33188	3.91585
TCGA-A6-2685-01A-01R-1410-07	Tumor	5.011	5.57624	2.3807	3.11048	5.55257	2.32352	1.89026	4.44407	0.71318	2.87214	1.39479	5.76222	7.29732	9.79308	0.249224	1.66319	2.41299	3.45882
TCGA-A6-6650-01A-11R-A278-07	Tumor	5.43856	6.15175	4.15219	2.67488	5.10046	3.81781	3.25207	4.98498	1.47578	3.59476	1.2817	6.30239	7.55334	9.95406	0.715035	2.5046	3.37828	3.23866
TCGA-A6-3810-01A-01R-1022-07	Tumor	4.26283	4.66899	2.79489	3.35466	4.5171	3.17221	2.65134	4.00336	1.26489	3.35276	2.45336	5.68402	7.03658	9.79472	0.525091	1.57539	3.07879	3.44058
TCGA-D5-6533-01A-11R-1723-07	Tumor	5.98111	6.22566	3.05457	3.21707	6.33457	3.47658	3.56122	5.66546	1.5221	3.50912	2.32152	5.68871	7.83885	9.41012	0.197166	1.66431	4.15573	3.22388
TCGA-AA-3666-01A-02R-0905-07	Tumor	4.89263	6.12397	3.51256	3.44312	5.74092	2.94665	3.29417	4.88087	1.65506	3.18136	1.80689	6.48223	7.23593	10.593	0.257913	1.654	3.1083	3.53321
TCGA-AA-3867-01A-01R-1022-07	Tumor	4.71011	5.96562	2.67363	3.37929	5.06393	2.49522	2.30785	4.38945	1.33599	3.17915	2.91613	6.01856	7.51815	10.2266	0.338757	2.10524	3.50635	3.69244
TCGA-CM-6166-01A-11R-1653-07	Tumor	6.67922	6.00828	2.87911	3.20243	5.17993	3.90205	2.86471	5.61917	1.90297	4.15075	3.46089	6.40535	8.3416	10.4528	1.72153	2.36112	4.01393	3.81673
TCGA-AA-A029-01A-01R-A00A-07	Tumor	6.01258	6.58288	2.39184	2.85302	5.05735	2.83842	2.24291	5.26292	1.02352	2.06992	1.49974	5.70061	7.78485	9.73274	0.0370792	1.49574	2.95588	3.15498
TCGA-AA-3517-01A-01R-0821-07	Tumor	5.73675	5.80734	2.44206	2.34747	5.65656	2.81888	2.85452	5.29755	1.18657	4.2554	3.10865	4.94842	7.6133	8.64747	0.509949	2.26058	4.09233	3.46923
TCGA-AA-A00Q-01A-01R-A002-07	Tumor	5.67343	5.54324	2.6355	2.9313	5.15447	3.16144	3.1149	5.04364	0.916803	3.44596	1.76141	5.67097	7.22069	8.88543	0.261339	2.01116	3.63005	3.09611
TCGA-AA-3866-01A-01R-1022-07	Tumor	5.12548	6.11763	3.37129	3.30584	5.53096	2.99518	3.58293	5.26004	1.43541	4.09153	2.57172	5.99159	8.13294	9.5721	0.349257	2.42962	3.27728	3.40281
TCGA-AA-A00Z-01A-01R-A002-07	Tumor	6.23005	6.50722	2.47593	3.69676	5.27275	3.1799	3.2537	6.52154	0.959645	3.83634	3.19401	5.77161	8.53131	9.70253	0.255197	2.12602	3.90834	3.57151
TCGA-AD-5900-01A-11R-1653-07	Tumor	6.33581	5.80845	2.56933	3.5977	5.16238	3.25389	1.54952	5.79732	1.36703	2.87083	2.42325	6.03593	8.24068	10.2838	0.289004	1.94202	3.21176	3.72881
TCGA-A6-3808-01A-01R-1022-07	Tumor	5.04078	5.51901	2.9616	3.52891	4.96993	2.78919	3.01288	4.68673	1.79505	3.33493	1.58981	6.22544	7.84521	10.269	0.689159	2.25285	2.86357	3.72035
TCGA-AA-3950-01A-02R-1022-07	Tumor	5.9564	5.71368	3.01864	3.19811	4.88545	3.23949	2.34961	3.77135	1.81889	1.76144	1.83991	6.50072	8.17628	9.98904	0.187808	1.75325	2.18221	3.84175
TCGA-D5-6928-01A-11R-1928-07	Tumor	6.06189	5.70714	3.04272	3.21968	5.09596	3.54996	2.10236	6.17837	1.35642	3.74632	1.87728	6.07584	7.61269	9.34909	0.479364	2.84346	4.04122	3.75708
TCGA-AA-3977-01A-01R-1022-07	Tumor	5.56131	5.35706	2.6009	2.87303	5.34854	3.53632	3.41269	5.04699	1.59052	3.13937	2.92816	6.37491	8.20712	10.186	0.464958	2.67711	3.3655	4.50675
TCGA-5M-AATA-01A-31R-A41B-07	Tumor	6.318	6.51669	2.44025	3.76969	5.19209	3.75865	2.31128	4.94875	1.25026	3.90591	2.94167	5.95868	7.36354	10.3041	0.573739	2.19828	3.86465	2.53701
TCGA-AA-A01R-01A-21R-A083-07	Tumor	6.04749	5.80515	1.88574	3.33484	5.8307	2.62958	2.44297	5.94488	0.741571	2.89034	1.43074	5.48635	8.26445	9.74585	0.169574	1.32653	2.84366	3.46566
TCGA-AA-A03J-01A-21R-A16W-07	Tumor	5.34949	5.64148	1.65831	2.56715	5.85582	2.47205	2.17761	5.18884	0.683883	3.18886	2.11372	5.12077	7.88429	9.66414	0.265818	0.900648	2.93857	2.96857
TCGA-AA-A01P-01A-21R-A083-07	Tumor	5.35324	5.60774	2.65108	3.16984	4.96517	3.14266	2.41123	5.48513	1.21649	2.96844	2.07975	5.88149	7.72785	9.38675	0.248162	2.28393	2.84192	3.7712
TCGA-AM-5821-01A-01R-1653-07	Tumor	6.44083	7.05677	2.68653	3.33453	5.5832	3.09589	0.870849	5.32764	2.39161	2.36905	2.29567	6.39503	8.19674	10.2781	0.266031	1.61341	2.27064	3.86908
TCGA-AY-5543-01A-01R-1653-07	Tumor	5.48994	5.93778	2.96816	3.30303	5.17135	3.54401	1.73169	4.50017	1.1773	2.75586	1.30959	6.14179	7.34245	10.1951	0.321147	2.34903	3.07757	3.05186
TCGA-AA-3502-01A-01R-1410-07	Tumor	4.94455	5.28807	2.075	3.55455	4.96122	2.80104	3.57744	3.83852	1.04855	2.81546	2.1774	5.85759	7.05908	10.1497	0.48951	2.00372	2.97205	3.47189
TCGA-CM-4748-01A-01R-1410-07	Tumor	4.95824	6.14737	2.40328	3.3615	5.40278	3.35256	3.8287	5.13495	1.10255	3.65126	2.5326	6.06127	8.44231	10.0952	0.901175	2.22298	3.20297	3.98871
TCGA-AA-3555-01A-01R-0821-07	Tumor	5.39516	6.23916	2.85641	3.78036	4.95859	3.37018	3.61616	5.84692	1.50303	3.65549	2.31141	6.42001	7.82395	10.179	0.64967	3.13439	4.07666	4.07371
TCGA-DM-A1DB-01A-11R-A155-07	Tumor	6.78279	6.17462	2.94759	3.44183	6.22337	4.06068	3.6868	6.05419	1.5354	3.7266	3.60452	5.53357	7.9499	10.5219	0.944357	1.10955	3.97198	4.3072
TCGA-G4-6304-01A-11R-1928-07	Tumor	6.34919	5.478	2.85143	3.65846	5.9849	3.87787	2.16052	5.25747	1.41625	3.34728	2.21058	6.037	8.14375	10.272	0.308448	2.0845	3.20561	3.89486
TCGA-G4-6297-01A-11R-1723-07	Tumor	6.01335	5.95145	2.95136	3.0441	5.31046	3.23541	2.0729	5.06007	1.37815	3.83895	2.74816	6.2806	7.53351	9.66013	0.585952	2.32432	4.24	3.33805
TCGA-CM-5860-01A-01R-1653-07	Tumor	5.74351	5.7478	3.26166	3.48018	5.52318	4.15484	1.43642	5.30313	1.70924	2.85019	1.65146	6.21583	7.57159	10.1211	0.483062	2.12545	2.7364	4.21479
TCGA-CA-5255-01A-11R-1839-07	Tumor	5.91087	5.66653	2.45419	3.0924	5.20177	3.2404	2.48995	4.63944	0.938818	2.15221	1.38598	5.54411	7.10065	9.47731	0.178545	1.64461	2.57775	3.02379
TCGA-AA-3662-01A-01R-1723-07	Tumor	5.51162	5.44621	2.33999	3.75261	5.52731	3.8494	2.94079	5.46888	1.86588	3.68689	2.38541	6.06071	6.43357	9.8871	0.250496	1.99898	3.70038	3.62334
TCGA-AA-A03F-01A-11R-A16W-07	Tumor	5.12775	5.33748	1.5082	2.80754	4.69286	2.1592	2.0898	4.58315	0.468517	2.2664	1.73469	4.74348	6.96014	9.38953	0.24673	1.36589	2.35325	2.53737
TCGA-AA-3543-01A-01R-0826-07	Tumor	5.03725	5.31248	2.86961	3.28928	5.17373	2.75053	2.76259	4.97843	1.00986	2.55893	1.61061	5.95147	8.25144	9.78777	0.230522	2.0478	2.83347	3.91594
TCGA-AA-3532-01A-01R-0821-07	Tumor	5.56997	5.40773	2.84611	3.49435	5.22134	3.46509	2.45259	4.9771	1.67084	3.28657	2.35459	5.90491	7.58714	9.96676	0.230375	1.82905	3.18506	3.93641
TCGA-AA-3561-01A-01R-0821-07	Tumor	5.08395	4.80363	3.00347	3.69683	4.57359	2.51238	2.89593	3.96889	1.90756	1.8089	1.50112	5.83509	7.66291	9.93318	0.0561341	1.9774	2.05076	3.85987
TCGA-A6-5664-01A-21R-1839-07	Tumor	5.77979	5.48875	2.68733	3.60138	4.69813	3.38004	3.34114	5.51721	1.55702	3.95282	2.32788	6.02172	7.54264	9.87926	0.759289	3.04213	3.97339	3.58468
TCGA-A6-3809-01B-04R-A277-07	Tumor	3.54278	4.88014	3.01988	2.98854	1.22266	2.67857	0.436302	3.49873	1.76198	1.22169	1.58483	4.50908	5.11898	7.72525	1.34263	3.19439	3.61687	2.31499
TCGA-DM-A28F-01A-11R-A32Y-07	Tumor	5.55926	5.91945	2.95922	2.92495	5.34405	3.67974	3.3518	5.41297	1.26136	3.19012	3.16871	6.24578	7.45138	9.80988	0.455506	2.15046	3.7836	3.59614
TCGA-AA-3864-01A-01R-1022-07	Tumor	5.98013	6.3021	3.08031	3.3948	5.20283	3.6036	1.52255	5.21922	1.69456	2.40816	2.18062	6.75537	8.44019	10.1033	0.0903645	2.62003	3.36742	4.11771
TCGA-A6-6654-01A-21R-1839-07	Tumor	5.46402	5.27148	2.54674	3.16612	5.12232	3.18755	2.34097	5.78863	1.14392	3.51774	2.25678	5.87335	7.62596	9.50227	0.464549	2.25729	3.55536	3.48915
TCGA-AA-3495-01A-01R-1410-07	Tumor	5.19997	5.55969	2.72092	2.73007	4.85565	3.18326	2.45561	4.25897	1.27851	2.61387	2.84213	5.85838	7.48049	9.95141	0.270386	2.05509	2.77501	3.7134
TCGA-G4-6625-01A-21R-1774-07	Tumor	5.4584	5.79058	2.88719	2.9412	5.65408	3.5872	2.36578	5.61606	1.4321	3.19698	2.75246	5.9286	8.29656	9.54015	0.520581	2.07079	3.69855	3.27151
TCGA-DM-A1D7-01A-11R-A155-07	Tumor	7.0986	5.76453	2.52347	2.98745	5.17355	3.49848	3.09336	4.94539	0.943678	3.24562	1.56708	6.00452	8.02288	10.0442	0.373001	1.925	3.23046	3.69109
TCGA-A6-5657-01A-01R-A32Z-07	Tumor	5.80672	5.98061	2.54371	3.39236	5.55688	3.30925	2.71235	6.20128	1.50493	3.32129	2.4737	6.48992	8.13509	10.3755	0.4838	2.28877	3.81166	3.64758
TCGA-CK-5914-01A-11R-1653-07	Tumor	5.8137	5.97351	3.16787	3.55786	5.39377	3.71777	2.92417	5.95828	1.63032	4.3203	3.97411	6.04406	7.97157	10.2963	0.756377	2.60301	4.10024	4.08044
TCGA-CA-6716-01A-11R-1839-07	Tumor	5.74116	5.91829	3.12725	3.79894	4.96898	3.54361	3.33014	4.92934	1.32234	4.7845	2.43563	6.51396	6.79141	9.79254	0.786726	3.01194	4.39207	3.89097
TCGA-AA-3851-01A-01R-1022-07	Tumor	5.0332	4.60461	2.5702	2.83086	5.04356	3.36922	3.57577	4.38644	1.48723	3.42045	2.37583	5.47732	7.76384	9.36623	0.887487	2.02795	3.07851	4.06297
TCGA-CM-6165-01A-11R-1653-07	Tumor	5.26719	6.27276	3.17385	3.54359	4.84718	3.47284	3.7928	5.16833	1.74991	3.63607	2.14884	6.12444	6.99257	9.8521	0.569735	2.85899	3.66336	3.94511
TCGA-F4-6703-01A-11R-1839-07	Tumor	5.50125	5.63441	2.52273	3.24342	4.42556	2.78642	1.17608	5.57124	1.53814	2.94031	2.97042	5.66458	7.45817	9.78704	0.413433	2.71138	3.59882	3.48475
TCGA-AA-A01T-01A-21R-A16W-07	Tumor	5.31565	4.43281	1.77974	2.23529	5.86196	2.19143	1.79303	4.6508	0.241524	3.06919	0.588347	4.48727	7.50886	8.82579	0.0211455	0.432558	2.0262	2.04763
TCGA-AA-3518-01A-02R-0826-07	Tumor	5.18503	5.61853	2.82298	3.24353	4.74295	2.91696	3.21556	5.17554	1.67315	2.54252	1.37242	6.00469	7.95167	9.8403	0.0853331	2.18764	2.87608	3.66573
TCGA-EI-6512-01A-11R-1736-07	Tumor	6.04715	5.62923	3.06228	3.24817	5.24255	3.51759	1.87465	6.02922	1.22814	3.48	2.42782	6.31749	7.72513	10.067	0.427402	2.44867	3.82689	3.80462
TCGA-AH-6897-01A-11R-1928-07	Tumor	5.9371	6.34107	2.6811	3.92832	5.96593	3.48722	3.10449	5.87043	1.51817	3.886	3.0974	6.07423	9.00986	10.3373	1.42608	2.4584	4.31036	4.05092
TCGA-F5-6813-01A-11R-1830-07	Tumor	5.66388	5.80814	2.40763	2.59436	5.44013	2.9972	2.47045	5.08979	1.30565	3.321	2.47352	5.77153	7.52388	8.99203	0.365436	1.53075	3.507	3.60174
TCGA-AF-6672-01A-11R-1830-07	Tumor	5.86557	6.11943	3.40016	3.54343	4.88401	3.46749	2.85934	4.27609	0.979663	3.47043	2.30692	6.17459	6.95288	9.63726	0.353513	3.04874	3.62127	4.01577
TCGA-AG-A01N-01A-01R-A00A-07	Tumor	5.77578	5.82395	2.25956	2.90113	6.15878	2.5787	1.67462	5.43462	1.02202	3.3946	4.26728	5.59089	7.92443	9.70893	0.246105	1.61348	3.8045	3.22868
TCGA-AF-2691-01A-01R-0821-07	Tumor	4.99444	5.15803	2.60939	3.37374	4.74184	3.3081	2.53961	4.37764	1.25541	2.80118	2.06441	5.67892	6.95328	9.78352	0.191415	1.96137	2.92038	3.71035
TCGA-AG-3883-01A-02R-0905-07	Tumor	5.53301	4.77936	1.14971	2.85296	6.06609	1.82656	1.24731	4.92627	1.02819	2.39979	2.07279	4.45114	7.844	9.64293	0.083996	0.370644	1.91378	3.16381
TCGA-DC-5337-01A-01R-1660-07	Tumor	5.26154	5.47961	2.69055	3.44962	5.27299	3.47838	3.13489	4.3391	1.71693	3.32589	3.2812	6.34498	8.07052	10.4891	0.314663	2.02879	2.38709	3.74983
TCGA-AG-3592-01A-02R-1736-07	Tumor	5.78735	5.19872	3.05198	3.14675	5.77515	3.30427	2.92937	5.84944	1.3094	3.25169	1.74403	6.02684	7.82817	10.0032	0.189231	1.71133	3.4138	3.19235
TCGA-AF-2690-01A-02R-1736-07	Tumor	4.99984	5.20001	2.41311	3.0187	4.75704	2.96092	1.73903	4.9503	1.16518	3.05804	2.72894	5.41064	7.32078	9.28992	0.336964	1.85902	2.80104	3.90819
TCGA-F5-6811-01A-11R-1830-07	Tumor	5.33684	5.9801	3.34856	2.87795	5.52099	3.776	2.71995	4.57989	1.43019	3.2119	1.55764	5.85927	7.47066	9.37178	0.53564	1.93642	3.25171	3.57112
TCGA-DC-6154-01A-31R-1928-07	Tumor	5.43379	5.50457	2.77941	2.98407	5.9489	3.63663	2.6854	4.65993	1.41864	3.44392	3.3022	6.02372	7.74157	9.86835	0.366416	2.10367	4.02708	3.74383
TCGA-AG-3584-01A-01R-0821-07	Tumor	5.54455	5.65309	2.72016	2.28412	5.69951	2.7225	2.93767	5.54756	0.897537	3.15784	2.72544	4.64507	7.7274	8.92876	0.237814	1.8432	3.17705	4.1162
TCGA-AG-A032-01A-01R-A00A-07	Tumor	5.07894	5.04764	2.30182	2.00926	5.25453	3.06923	2.54517	4.90353	0.730457	2.83509	2.36831	5.06541	6.52795	8.43997	0.223521	1.64926	3.31005	2.70376
TCGA-G5-6641-01A-11R-A32Z-07	Tumor	5.29394	6.13148	2.43421	3.86295	4.63079	3.08661	3.3406	3.52606	0.782827	3.42487	1.62854	5.32718	7.03014	10.3045	0.287593	2.4639	3.77106	2.9656
TCGA-AG-3890-01A-01R-1119-07	Tumor	5.31733	5.49127	2.06984	2.86942	5.4906	2.85394	2.47881	4.92698	0.842519	3.41658	2.33177	5.26005	6.92902	9.14264	0.338691	1.8779	3.39692	3.43982
TCGA-AG-3742-01A-11R-1660-07	Tumor	5.76314	5.98341	3.09814	3.70612	5.38437	4.03027	2.51104	5.27538	1.33321	2.87282	2.27401	6.44675	7.15354	10.2422	0.171116	1.76204	3.42334	2.84692
TCGA-AG-A026-01A-01R-A00A-07	Tumor	5.37711	5.74815	2.34877	2.71179	4.81865	3.12348	0.523354	5.04889	1.03086	3.00452	2.97934	5.0919	6.83769	8.80042	0.495752	1.74197	3.75053	2.86294
TCGA-F5-6702-01A-11R-1830-07	Tumor	4.95367	5.81086	3.12838	2.89181	5.27229	3.198	1.74405	4.86179	1.30686	3.4982	2.44388	5.87149	7.18968	9.81127	1.2028	2.27428	3.29769	3.72885
TCGA-G5-6572-01A-11R-1830-07	Tumor	4.96056	5.4661	2.90729	2.12156	5.30463	3.24624	3.15751	4.47696	1.09895	3.78017	2.21711	5.10437	6.8879	8.68666	0.756054	2.1241	3.69662	3.53301
TCGA-F5-6464-01A-11R-1736-07	Tumor	5.07927	5.78905	2.72952	3.06751	4.94003	2.77817	0.407427	4.72093	1.2972	3.52135	1.77728	6.09783	7.09178	9.45828	0.497046	2.68123	3.67138	3.5979
TCGA-EF-5830-01A-01R-1660-07	Tumor	5.80507	6.04862	2.90317	3.50072	6.01173	3.8688	3.12751	4.76744	1.17984	3.48459	1.82181	6.32921	7.96525	9.6921	0.993316	2.04977	2.93857	4.22745
TCGA-DC-6682-01A-11R-1830-07	Tumor	5.76419	6.04334	3.10049	3.82917	4.89209	3.46208	3.47085	5.58246	1.59075	3.4405	2.85718	6.56309	8.48622	10.4008	0.433472	2.61118	4.07723	3.96228
TCGA-CI-6619-01B-11R-1830-07	Tumor	5.74406	5.88111	2.35811	3.67518	5.50171	3.56208	2.37703	5.27077	1.56303	3.86092	2.98622	6.19605	7.51182	10.2117	0.664488	2.09598	3.63815	3.40474
TCGA-AG-3727-01A-01R-0905-07	Tumor	5.95962	5.4598	0.976199	3.6203	5.49145	1.47151	2.27978	5.83836	0.459069	3.81798	2.37329	4.59304	8.1857	10.051	0.165321	1.10588	3.25269	2.08347
TCGA-AG-A01Y-01A-41R-A083-07	Tumor	6.22569	6.34608	2.48111	3.75375	5.65316	3.14782	3.11228	6.01061	1.65871	4.27502	4.13708	5.46709	7.75125	10.0905	0.761423	2.48979	4.39628	4.52492
TCGA-AG-3598-01A-01R-0826-07	Tumor	5.68609	5.58316	2.25423	3.95983	5.08493	2.66236	2.50529	4.64004	1.36619	2.72595	1.12853	5.8357	8.71533	10.3132	0.169287	1.33225	2.48996	2.96544
TCGA-AG-3602-01A-02R-0826-07	Tumor	3.99086	4.3838	2.54219	3.58113	5.30317	2.67921	1.82353	3.35242	1.28746	2.01527	1.29898	5.54105	7.13889	10.2922	0.0629171	0.94223	1.49669	3.45894
TCGA-AG-3909-01A-01R-1119-07	Tumor	5.13956	5.20755	2.4089	2.90408	6.04553	2.58575	2.96292	4.59846	0.883584	3.18324	1.71415	5.42855	7.21451	9.25721	0.134174	1.58329	2.81495	3.9964
TCGA-DC-6156-01A-11R-1660-07	Tumor	4.6648	6.11237	3.63555	4.10213	5.22859	2.84317	2.77817	5.23872	1.57161	4.15101	2.36942	6.11545	6.96092	10.128	0.582219	2.63818	4.24755	3.62144
TCGA-EI-6510-01A-11R-1736-07	Tumor	5.40974	5.57919	3.12298	3.50388	5.12007	2.97921	4.10499	4.72905	1.18087	3.27029	1.96634	5.83241	7.39655	9.55376	0.220494	2.46752	2.96183	3.04448
TCGA-AG-3728-01A-01R-0905-07	Tumor	4.26673	4.81447	1.56575	2.63643	5.89065	1.91603	1.81795	4.8192	0.819789	3.41607	2.54501	4.70838	7.94398	9.46604	0.153809	0.937483	2.42743	3.75964
TCGA-AG-A015-01A-01R-A002-07	Tumor	5.80333	6.22489	2.37241	3.4351	5.23593	3.1348	3.18523	4.7746	0.991435	3.286	1.81769	6.06048	6.91359	9.47691	0.40885	2.09307	3.33213	2.84691
TCGA-CI-6620-01A-11R-1830-07	Tumor	5.40718	6.14646	3.05536	3.94481	5.67984	3.76408	2.04938	6.17329	1.78128	3.38849	2.17532	6.55295	8.26346	10.819	0.983825	2.13953	4.37156	3.10755
TCGA-AH-6643-01A-11R-1830-07	Tumor	5.93591	6.23767	2.81706	3.43543	5.15278	3.61308	2.08767	5.25028	1.20376	3.76471	2.48497	6.21376	6.8581	9.58657	0.804032	2.10164	3.72708	3.53713
TCGA-EI-6513-01A-21R-1736-07	Tumor	5.92204	6.31256	3.0735	3.68402	5.74018	3.75022	1.79599	5.92057	2.11402	3.77323	3.37826	6.48863	7.63947	10.5398	0.635092	1.26597	3.95972	3.13163
TCGA-EI-6506-01A-11R-1736-07	Tumor	5.97258	5.68465	2.78579	3.3271	5.09199	3.15666	2.53301	5.81396	1.33622	3.73026	3.03536	5.80063	7.47159	9.37581	0.363337	2.32522	4.53555	2.96083
TCGA-AG-4005-01A-01R-1119-07	Tumor	5.73593	5.78208	2.65385	3.91552	5.51829	3.11101	1.89219	5.53516	1.38641	2.84315	2.0218	6.17413	7.28177	10.498	0.13976	1.19817	3.43005	3.45499
TCGA-AF-A56K-01A-32R-A39D-07	Tumor	5.45637	5.69307	2.62601	2.6998	5.08269	3.38389	2.51151	4.79392	1.24577	3.45013	3.35625	5.16362	7.30924	8.91228	0.507675	2.24009	4.06073	3.25016
TCGA-F5-6812-01A-11R-1830-07	Tumor	4.61061	4.99225	2.71737	2.86008	4.52752	3.3606	2.5929	4.1541	1.26735	3.06628	1.18558	5.76546	6.58555	9.36267	0.313567	1.27224	2.75516	2.83943
TCGA-AG-3881-01A-01R-0905-07	Tumor	5.92617	5.01714	1.36915	3.06285	5.69604	1.98298	2.15146	4.84	0.471209	1.93076	1.40948	4.65611	7.84551	9.23283	0.203716	0.838794	1.60443	2.77262
TCGA-AG-A014-01A-02R-A002-07	Tumor	7.29304	5.67066	1.7605	2.93465	6.34225	3.71257	1.57192	6.05704	1.47791	3.20854	3.63935	5.49651	8.01977	9.8551	0.157371	1.51895	3.3918	3.60695
TCGA-AG-3580-01A-01R-0821-07	Tumor	5.81638	5.81496	2.47466	3.30538	4.96886	3.68691	3.35104	5.04193	1.7996	3.79673	3.29923	5.98847	7.43802	10.0397	0.333752	2.68063	3.5515	3.82536
TCGA-CI-6623-01B-11R-1830-07	Tumor	5.32248	6.05292	3.00468	3.05523	5.57148	3.46951	2.76887	5.47752	1.43425	3.08586	1.875	6.13239	7.73269	9.64519	0.270108	1.71685	3.16158	3.1488
TCGA-EI-6884-01A-11R-1928-07	Tumor	5.53525	6.15472	3.2223	3.53827	5.28287	3.42602	3.55788	5.66554	1.43109	3.44535	1.42925	6.21825	7.46274	10.0113	0.296163	2.57141	3.84951	3.45288
TCGA-AF-6136-01A-11R-1830-07	Tumor	5.28746	6.02883	3.25264	3.06304	5.40936	3.76349	3.33527	5.51103	1.71651	3.30053	2.0339	5.92376	7.47772	9.46828	0.42139	2.62669	3.49762	4.46495
TCGA-AF-3913-01A-02R-1119-07	Tumor	5.11482	5.58317	3.13145	2.99245	6.08071	3.22299	2.45123	4.74451	0.709792	3.26539	1.67143	5.38921	8.13832	9.93691	0.153338	1.67572	2.53347	4.28306
TCGA-AG-A02G-01A-01R-A00A-07	Tumor	5.84183	5.80712	2.79714	3.12127	5.39638	3.60045	3.37519	4.9315	1.51661	4.24454	3.92679	5.38781	7.23348	8.8921	1.39041	2.26926	3.94849	3.73768
TCGA-A6-5656-01A-21R-A278-07	Tumor	4.90501	5.50667	3.74899	3.07078	4.41862	4.19173	3.44828	4.36618	1.58132	3.53126	2.25586	5.80293	6.29763	8.97263	0.746279	2.55887	3.84943	2.34206
TCGA-QG-A5YV-01A-11R-A28H-07	Tumor	6.39156	5.83045	2.68414	3.74933	5.55609	3.95966	3.27978	5.80803	1.31437	3.93	3.11151	6.26427	7.89645	9.87114	0.358639	2.74938	3.98187	4.08165
TCGA-AA-3544-01A-01R-1873-07	Tumor	5.44927	5.07416	1.94693	2.72138	5.57446	1.99331	2.53353	4.78903	0.929874	2.50725	1.8506	5.0928	7.93232	10.2798	0.0897209	1.08505	1.38	3.54035
TCGA-NH-A50V-01A-11R-A28H-07	Tumor	5.3527	5.51338	2.70655	3.06398	4.848	3.10475	3.54791	4.44192	1.20594	3.42351	1.43685	5.79034	6.4011	9.53359	0.450333	2.35297	3.09393	2.79607
TCGA-A6-6138-01A-11R-1774-07	Tumor	5.70082	5.92183	3.17679	3.39632	5.34991	3.10773	2.5189	5.76863	1.16412	3.38633	1.88681	6.18032	7.77317	9.9801	0.40121	2.03386	3.61074	3.34962
TCGA-CM-6164-01A-11R-1653-07	Tumor	5.46148	6.19338	3.20991	3.02847	5.49657	3.56796	3.18131	5.45279	1.15319	3.72132	3.78573	6.1385	7.96562	9.98696	0.294152	2.20896	3.91729	3.80604
TCGA-D5-6920-01A-11R-1928-07	Tumor	5.56307	6.00828	2.81146	3.38835	4.81755	3.42151	3.05537	5.73658	1.04276	3.41113	2.30802	6.19016	7.42736	9.7539	0.481887	2.77671	3.79272	3.91849
TCGA-G4-6310-01A-11R-1723-07	Tumor	4.95921	5.30775	2.6247	3.04752	5.392	3.30354	2.42063	4.25935	1.32103	3.0947	1.9387	6.04219	7.315	9.75504	0.463593	1.7359	3.01045	4.02697
TCGA-AA-3710-01A-01R-1022-07	Tumor	6.07387	5.65803	2.41674	3.56618	5.0033	2.92381	2.44041	5.26808	1.51279	2.68811	1.94478	6.00624	8.16108	10.0769	0.402725	2.75845	3.12083	4.07347
TCGA-D5-6541-01A-11R-1723-07	Tumor	5.9498	5.60104	2.72722	3.04358	4.67611	2.97271	2.70463	3.83056	0.832761	3.38585	1.62348	6.30201	6.27655	9.73464	0.554075	2.20732	2.72268	3.7632
TCGA-DM-A1DA-01A-11R-A155-07	Tumor	5.60458	5.94445	2.15585	3.44394	5.85276	3.72523	2.56909	5.37442	1.59249	3.35088	1.15137	5.78243	7.73707	10.1855	0.0636344	1.52423	3.68916	3.72505
TCGA-A6-3807-01A-01R-1022-07	Tumor	4.89191	5.2333	2.73508	3.28842	5.36499	3.23535	2.25349	4.47828	1.20136	3.27661	2.37077	5.97535	7.48296	10.2357	0.28938	1.80454	2.70767	3.11262
TCGA-CK-4950-01A-01R-1723-07	Tumor	5.5741	5.42824	2.66306	2.92124	4.95508	2.95408	2.24843	5.49675	1.14542	2.64786	1.5261	5.80676	7.26552	9.71917	0.245703	1.87748	3.03045	3.48635
TCGA-CM-5861-01A-01R-1653-07	Tumor	5.17426	5.58357	2.80028	3.79373	4.6113	2.66704	2.89209	4.45686	0.930952	2.64429	1.72693	6.04523	7.11238	9.83655	0.244989	2.04834	2.76846	3.51223
TCGA-A6-2684-01A-01R-1410-07	Tumor	5.63979	5.58583	1.85017	3.613	5.64115	2.99913	1.18816	5.47072	0.916916	3.12296	1.50293	5.81352	7.14706	10.368	0.188367	1.1124	2.49698	3.6308
TCGA-CK-6747-01A-11R-1839-07	Tumor	5.57017	5.87856	2.87204	3.78866	4.89216	3.10066	3.06141	5.6338	1.38391	3.31855	1.77322	6.30936	7.56604	10.0037	0.505421	3.06107	3.6066	3.96067
TCGA-G4-6295-01A-11R-1723-07	Tumor	6.10318	5.90496	3.11959	3.09251	5.75897	4.34252	0.52345	5.68939	1.78129	4.21824	4.64212	6.4847	8.52377	10.161	0.853681	2.50885	4.62144	3.7069
TCGA-DM-A1D6-01A-21R-A155-07	Tumor	5.91647	6.16752	2.57868	2.61405	5.60637	3.67371	4.06015	5.28147	1.18403	3.63728	3.53866	5.57213	7.82827	9.19259	0.496867	2.29702	3.63328	3.28398
TCGA-AA-A00J-01A-02R-A002-07	Tumor	5.04347	5.9965	2.91138	3.58165	4.6483	2.30896	3.56265	5.23254	0.955986	3.09584	1.85095	5.93241	7.65488	8.81859	0.538762	2.40321	3.63444	3.57555
TCGA-NH-A6GC-01A-12R-A41B-07	Tumor	4.79612	5.48603	2.94712	2.87808	4.9966	2.79988	3.49603	3.76472	0.408346	3.60591	1.87351	5.86199	5.97738	8.23349	0.315145	2.38028	3.77207	3.75167
TCGA-AA-3848-01A-01R-0905-07	Tumor	5.74617	5.49697	1.59679	2.90141	6.09792	2.24575	1.9442	6.07397	0.547543	3.34554	2.76915	4.95199	8.11702	9.25513	0.402936	1.05559	3.11549	3.66745
TCGA-A6-6651-01A-21R-1839-07	Tumor	5.38328	5.62802	2.77848	2.94823	4.96997	3.15835	2.53146	5.52226	1.73539	4.04823	3.77923	5.63721	7.10293	9.6034	1.31606	2.18587	4.29447	3.53258
TCGA-AA-3947-01A-01R-1022-07	Tumor	5.21518	5.41767	4.16815	3.73468	2.73103	3.44718	2.4785	3.62156	2.52393	1.39306	2.21612	6.4257	5.74658	9.48073	0.173203	2.91886	2.69582	4.71741
TCGA-AA-3522-01A-01R-0821-07	Tumor	4.54475	5.56344	3.22048	3.03593	5.14133	3.29871	3.28707	4.1392	1.89938	2.74583	1.62356	5.89611	7.31945	9.64192	0.207713	2.10734	2.96099	4.09443
TCGA-AA-3949-01A-01R-1022-07	Tumor	5.01089	5.32508	3.03648	3.29926	4.51959	2.71762	2.14343	4.06981	1.83307	1.90234	1.45693	6.01652	7.62814	9.96593	0.0599622	1.92123	2.2009	3.81024
TCGA-CK-4947-01B-11R-1653-07	Tumor	5.40899	6.44268	3.28342	3.58653	5.22581	3.71046	2.7593	5.39354	1.42116	3.04113	1.15359	6.2322	7.35456	10.1285	0.654964	2.96325	3.81052	3.90267
TCGA-3L-AA1B-01A-11R-A37K-07	Tumor	5.7727	6.08233	2.87274	3.34887	5.90081	3.71313	3.43108	5.15872	1.67623	4.27472	2.69526	6.30189	7.37681	9.50387	0.61453	2.57308	3.94458	3.4518
TCGA-AU-6004-01A-11R-1723-07	Tumor	5.60889	5.87062	2.94874	3.79225	4.90185	2.97501	3.04852	5.7531	1.65319	3.22329	1.84759	6.1669	7.27745	9.8494	0.194949	2.68941	3.51645	3.62279
TCGA-CM-5344-01A-21R-1723-07	Tumor	6.06031	5.33845	2.68568	3.04795	5.53895	3.26651	2.39067	4.90447	1.05811	3.76684	2.47117	6.08865	7.83776	9.8466	0.403438	1.9002	3.71961	3.95209
TCGA-AA-3831-01A-01R-0905-07	Tumor	5.25105	5.59514	2.82357	3.60603	4.99721	3.01119	3.21212	4.92222	1.59045	3.06862	1.46196	5.85202	7.16781	9.49154	0.292313	2.46433	3.02346	4.12163
TCGA-A6-2675-01A-02R-1723-07	Tumor	5.46401	5.89953	3.05269	3.51953	5.56013	3.12219	2.51795	5.1443	1.42896	3.60716	2.12831	6.14106	7.3363	9.87433	0.351136	2.21594	3.61707	3.76863
TCGA-D5-6529-01A-11R-1774-07	Tumor	6.6899	5.97411	2.3998	3.36021	5.0679	3.57423	2.73846	5.23842	1.48439	3.49398	2.62789	5.73654	7.02544	9.96804	0.665546	2.13902	3.63674	3.81978
TCGA-CM-4747-01A-01R-1410-07	Tumor	5.58885	5.46206	1.81559	3.02549	5.99323	2.50106	2.37575	4.9779	0.551838	2.75103	1.51368	5.08284	7.46109	9.99243	0.179036	0.937496	2.32202	2.84084
TCGA-AA-3939-01A-01R-1022-07	Tumor	5.35246	5.59394	2.81726	2.60754	4.44123	3.41427	2.85503	3.86145	1.81215	2.31382	1.47009	5.76851	7.68407	9.6674	0.0439965	2.17564	2.07818	3.34371
TCGA-A6-5659-01B-04R-A277-07	Tumor	2.10621	3.96467	3.58147	2.52038	1.18651	3.37397	1.99294	2.39863	1.38454	2.56624	1.62588	4.18182	3.82665	7.06032	1.80066	2.67111	3.69314	2.59966
TCGA-AA-3713-01A-21R-1723-07	Tumor	5.90177	6.26511	3.51124	3.69958	4.92273	4.30584	3.51604	6.06237	1.30825	2.88136	0.783959	6.24251	7.53359	9.78185	0.221665	3.30731	4.10656	3.87727
TCGA-NH-A8F8-01A-72R-A41B-07	Tumor	5.95279	6.05017	2.85808	2.72044	5.64791	3.63394	0.798197	4.67113	1.5636	3.67049	2.71351	5.50924	7.04293	8.97476	0.243955	1.59096	3.79087	2.88123
TCGA-CM-6163-01A-11R-1653-07	Tumor	5.19322	6.19442	3.18892	2.88048	5.34177	3.97328	3.00089	5.53635	1.47078	3.47102	2.50659	5.66419	7.39784	9.38289	0.250878	1.99315	3.75267	3.08464
TCGA-AZ-4614-01A-01R-1410-07	Tumor	5.92731	5.65969	2.49535	3.22276	5.43054	3.73638	3.43751	5.28979	0.875521	2.78712	2.33128	6.28435	8.00899	10.9846	0.565452	1.86377	2.83693	3.812
TCGA-AA-3994-01A-01R-1113-07	Tumor	4.95068	4.97391	2.27124	3.5379	5.25129	2.34969	3.21253	4.45622	0.993189	2.62361	0.904215	5.89793	7.21815	9.94338	0.104209	1.64934	2.59055	3.2499
TCGA-CM-6675-01A-11R-1839-07	Tumor	5.57902	5.92778	3.42667	3.70588	4.97745	3.90406	2.91428	6.60424	1.47427	2.23525	2.52476	6.06323	8.18485	9.6214	0.58101	3.00921	3.90283	3.31447
TCGA-F4-6460-01A-11R-1774-07	Tumor	5.395	5.53404	2.3412	2.89664	6.18136	3.56129	1.57149	5.08846	1.23756	4.43223	1.91347	6.20735	7.19227	9.33567	0.71022	1.99006	3.83563	3.66819
TCGA-AY-6197-01A-11R-1723-07	Tumor	6.10731	6.08617	3.17688	3.86936	5.16247	3.72218	1.56618	5.67343	1.3511	2.73412	2.03882	6.34312	7.38282	9.05028	0.401786	2.99899	3.92035	3.98367
TCGA-AA-3519-01A-02R-0821-07	Tumor	5.05712	4.95093	2.34726	3.04861	5.0262	2.84292	1.49945	5.11117	1.11729	3.00025	1.9898	5.24252	7.99446	9.34579	0.499191	1.37448	2.62673	3.02584
TCGA-CK-4951-01A-01R-1410-07	Tumor	5.54406	5.77686	2.53671	3.66671	4.91117	3.02809	2.79196	5.43683	1.84458	3.30986	2.18695	6.1692	8.07501	10.2682	0.107039	1.96955	2.81222	4.03057
TCGA-AA-3549-01A-02R-0821-07	Tumor	5.52155	5.55705	2.58385	3.29933	5.2336	3.29829	1.8067	3.77339	1.24596	2.95877	2.179	5.91873	6.76951	10.0443	0.148268	1.06406	3.26184	3.86444
TCGA-AA-3872-01A-01R-1022-07	Tumor	5.15169	5.77898	2.27765	3.2441	5.72483	3.56588	2.19488	4.9993	1.20427	3.78468	2.944	5.80117	7.76007	9.39109	0.134622	1.72944	3.21588	3.51864
TCGA-AA-3510-01A-01R-1410-07	Tumor	5.22505	5.62864	2.36093	3.59117	4.99738	2.90134	2.38953	5.60921	0.995784	3.08668	1.06665	5.58276	7.84118	10.0567	0.0683277	1.71813	2.78301	3.70465
TCGA-A6-2676-01A-01R-0826-07	Tumor	5.68677	5.40434	3.0908	3.89606	4.92435	2.98016	2.32956	6.22197	1.19975	2.24561	1.73168	5.59167	8.78112	10.1574	0.0698243	2.24966	2.77986	3.68664
TCGA-AA-3875-01A-01R-0905-07	Tumor	5.52472	5.63459	2.86575	3.44275	5.32203	3.37078	3.02357	4.83476	1.64288	3.14457	3.33145	5.9806	7.75992	9.83075	0.245159	2.23487	3.25368	3.78278
TCGA-AA-3955-01A-02R-1022-07	Tumor	5.18314	5.74505	3.31013	3.76288	5.32097	3.49126	3.25375	4.5583	1.89436	3.04409	2.65392	6.00557	8.23951	10.7855	0.288957	2.21358	3.04458	4.18875
TCGA-G5-6235-01A-11R-1736-07	Tumor	4.98455	5.49599	2.88074	3.25678	4.75178	3.53532	2.74518	4.32996	1.4008	3.26495	2.19719	5.92021	7.40772	9.81254	0.204791	2.03409	3.40351	2.83524
TCGA-AG-3612-01A-01R-0826-07	Tumor	4.95058	5.29349	2.94449	3.14582	6.01038	2.60245	2.20581	4.86727	1.31957	2.68273	3.2297	5.62208	7.78913	9.94937	0.279622	0.974285	2.35993	3.87221
TCGA-AG-3725-01A-11R-1736-07	Tumor	5.47398	5.62742	3.11698	3.16029	5.49435	3.46403	2.88561	4.41759	1.28492	3.14577	1.04873	6.28055	6.4791	9.52315	0.0532582	1.98207	3.18027	3.54656
TCGA-EI-6509-01A-11R-1736-07	Tumor	5.51904	5.83078	2.79346	3.33939	4.58632	3.26127	2.5575	3.93654	1.33618	4.12655	1.80768	6.37406	6.76102	10.1573	0.442955	1.67537	3.69794	3.53147
TCGA-AH-6547-01A-11R-1830-07	Tumor	4.72433	5.25074	2.83333	3.01827	4.41016	3.12596	2.47249	4.38988	1.01507	2.68669	1.28542	5.46582	6.56196	9.23179	0.414359	2.77784	3.41695	3.36728
TCGA-A6-6782-01A-11R-1839-07	Tumor	4.95119	4.97315	2.44482	2.96701	5.13694	3.59953	2.25814	4.57302	1.20056	3.08265	1.51528	5.30101	7.05699	9.42547	0.280424	1.47869	3.29804	2.68131
TCGA-AA-3837-01A-01R-0905-07	Tumor	5.66346	5.603	2.69305	2.58361	5.40235	2.8911	2.75329	5.01526	1.69165	3.17569	2.68099	5.36403	7.60036	9.40025	0.535776	1.505	3.31258	3.71335
TCGA-A6-2672-01A-01R-0826-07	Tumor	5.43126	5.3905	2.54737	3.62821	5.26183	3.15239	1.95302	5.73167	1.56982	3.50813	1.61471	5.91254	8.17866	10.0786	0.132759	2.49733	3.17008	3.58076
TCGA-AA-3715-01A-01R-0905-07	Tumor	6.88142	6.10848	2.02065	3.74155	5.38099	1.73029	2.36701	5.2392	1.4396	3.26566	2.09881	5.27873	8.19895	9.40472	0.360327	1.89503	2.84692	3.10875
TCGA-AA-3819-01A-01R-0905-07	Tumor	5.61705	5.43777	2.70036	3.49367	4.93011	3.50161	3.11824	4.91324	1.36624	3.37963	2.22625	5.39703	7.44588	9.89425	0.571561	2.11729	3.49325	3.35573
TCGA-AA-3531-01A-01R-0821-07	Tumor	5.6015	5.51119	2.17523	3.07889	5.79792	2.74779	2.7255	5.68694	0.786406	4.182	3.49162	5.124	8.25919	9.14845	0.593504	1.5296	4.21956	3.50532
TCGA-AG-A02X-01A-01R-A00A-07	Tumor	6.09331	7.69185	2.9676	3.61915	5.74115	3.39902	2.64224	5.96043	1.21169	1.65521	0.0640175	6.23577	8.02639	10.0108	0.0322673	2.02617	3.87396	3.79977
TCGA-AF-2692-01A-01R-0821-07	Tumor	5.22505	6.13258	2.8156	3.19519	5.22601	3.71153	3.27434	5.5754	1.05444	3.39553	2.34596	5.71389	7.57809	9.44608	0.476649	2.36697	3.9594	3.16646
TCGA-AG-3599-01A-02R-0826-07	Tumor	5.34816	5.66862	2.74802	3.52776	5.39463	3.1816	2.77981	5.05557	1.50098	3.2475	2.45606	6.2098	8.05363	10.0488	0.372585	1.84709	2.81189	3.63423
TCGA-AG-A016-01A-01R-A002-07	Tumor	5.84954	5.82264	2.40882	3.37649	6.16024	3.47369	3.07751	5.72932	1.18362	3.39564	3.13618	5.93463	7.77384	9.96008	0.299532	1.75918	3.87016	3.67165
TCGA-AF-A56L-01A-31R-A39D-07	Tumor	6.08509	5.9742	2.77828	2.93734	5.79125	3.58173	2.33892	5.71656	1.43003	3.73681	3.42926	6.18766	6.98774	9.98488	0.391416	1.93408	3.88932	3.39236
TCGA-AG-3578-01A-01R-0821-07	Tumor	5.64161	6.08465	2.88262	3.62774	4.70909	4.04462	4.14882	5.28716	1.15579	3.51781	2.75216	6.03934	7.09683	9.33258	0.51575	3.00623	3.81423	3.93324
TCGA-AG-3574-01A-01R-0821-07	Tumor	5.31705	4.78084	2.42654	2.89359	4.61002	2.34473	2.62553	3.93849	1.06051	2.98916	2.89899	5.58128	6.95184	9.76392	0.503865	1.78488	2.81323	3.8436
TCGA-F5-6465-01A-11R-1736-07	Tumor	5.06728	5.61563	3.07083	3.42086	4.73027	3.803	3.04809	4.92306	1.44633	3.78347	2.49435	6.00283	6.79404	9.61562	0.510312	2.66976	3.91492	3.69738
TCGA-AG-3892-01A-01R-1119-07	Tumor	4.92915	5.1112	2.42117	3.44347	5.15826	2.62343	2.24174	4.55335	1.38233	2.59893	1.67526	5.74232	7.33957	9.61817	0.313846	2.19247	2.14597	3.97564
TCGA-G5-6572-02A-12R-1830-07	Tumor	4.54252	5.04122	1.88559	2.44546	4.04929	3.91259	1.21198	2.92642	0.692429	2.69431	0.893863	5.08813	6.03486	8.23402	0.273977	1.31768	2.4387	2.83734
TCGA-T9-A92H-01A-11R-A37K-07	Tumor	5.98475	6.23554	2.83532	3.11435	5.74905	3.99152	2.1858	5.55935	1.35882	3.22004	2.30668	5.80673	7.88774	9.87688	0.223046	1.87087	3.33517	3.26461
TCGA-CM-5348-01A-21R-1723-07	Tumor	4.64492	5.39769	3.09203	3.50022	6.29814	3.21898	2.57088	4.92891	1.08508	3.85044	1.64235	5.64793	6.58194	9.34141	0.394453	2.56746	3.66677	3.69743
TCGA-SS-A7HO-01A-21R-A37K-07	Tumor	5.96723	6.2741	3.27053	3.30849	5.63122	3.79459	2.83602	5.28719	1.78454	5.07196	3.76253	6.04517	7.95403	10.5223	1.00812	2.49655	4.83543	3.56178
TCGA-AA-3821-01A-01R-1022-07	Tumor	5.18696	5.27444	3.23561	3.5173	4.82775	3.73469	4.23473	5.47523	1.95993	3.04686	1.85447	6.08204	7.62927	9.96873	0.538867	2.80413	3.88544	3.61346
TCGA-AA-3684-01A-02R-0905-07	Tumor	4.96365	5.52813	1.67589	3.01706	5.66527	2.4421	1.36629	5.20468	0.803638	2.86894	3.08849	5.13297	7.57636	9.53908	0.67076	1.3835	2.45423	3.29821
TCGA-AA-A01V-01A-23R-A083-07	Tumor	5.58853	5.50257	2.09109	3.43945	5.02028	2.88994	2.58413	5.13901	0.947606	3.03499	2.25166	5.74475	6.95538	9.36631	0.456835	2.16466	3.34055	3.55332
TCGA-F4-6463-01A-11R-1723-07	Tumor	5.52852	5.74992	2.82295	3.56602	4.74548	3.36127	3.29597	4.94059	1.72445	4.27547	2.52093	6.52772	7.32676	9.91984	1.09722	3.18974	3.86625	3.74064
TCGA-G4-6293-01A-11R-1723-07	Tumor	5.37762	5.75314	2.43989	3.37742	5.04002	3.13805	2.58768	4.54086	1.39554	3.75627	2.00273	6.00516	6.96972	9.32851	0.326084	2.66944	3.57655	3.11659
TCGA-AY-A71X-01A-12R-A37K-07	Tumor	5.61866	5.67729	2.5842	3.48751	5.07025	3.59439	3.56402	4.49911	1.42281	3.57256	2.31484	6.33278	6.86442	9.50162	0.342333	2.65043	3.66676	3.31809
TCGA-AG-3591-01A-01R-1736-07	Tumor	4.55674	5.36098	2.96504	4.01716	3.99545	2.93807	2.51632	3.94281	1.2202	2.67959	2.17486	6.11442	6.97996	10.0929	0.39279	2.39091	2.7388	3.55473
TCGA-AG-3605-01A-01R-0826-07	Tumor	4.97332	4.61513	1.97326	3.53702	5.50194	2.57639	2.78504	4.5938	0.899714	2.01627	1.47555	5.65915	7.83744	10.0516	0.12982	0.670409	2.00124	4.19093
TCGA-5M-AAT5-01A-21R-A41B-07	Tumor	6.15221	6.06166	2.82996	3.5208	5.69855	3.64543	1.91703	5.55599	1.26852	3.55453	2.97416	5.51139	8.05434	10.64	0.398554	1.99231	4.15764	2.75521
TCGA-AM-5820-01A-01R-1653-07	Tumor	6.44986	6.67511	3.33805	3.52396	5.72382	3.78749	2.55394	5.02682	1.38749	3.54078	1.97365	6.78624	7.33562	10.6427	0.315485	2.49178	3.25693	4.22518
TCGA-AA-3538-01A-01R-0821-07	Tumor	5.22216	5.36071	2.8335	3.14949	5.47928	3.26585	2.36665	4.91859	1.70337	3.14306	3.23339	6.12441	7.49024	10.0716	0.245973	2.05108	3.35353	4.23566
TCGA-CM-6171-01A-11R-1653-07	Tumor	6.05104	6.10397	3.6536	3.40436	4.81092	3.44486	1.86561	5.62714	1.54011	3.98918	1.85126	6.31501	7.67428	9.7871	0.688701	3.08645	4.16726	3.53793
TCGA-G4-6323-01A-11R-1723-07	Tumor	5.59967	5.4996	2.6757	3.12114	4.74268	3.0884	2.97978	4.37626	1.21421	3.16786	1.71524	5.93591	6.56702	9.41357	0.279663	2.47432	3.29888	3.46008
TCGA-AA-A01I-01A-02R-A089-07	Tumor	5.59113	5.73282	2.76824	3.42055	3.53259	3.41595	3.27839	4.23308	1.32623	3.40312	2.07576	5.94175	6.45511	10.0032	0.580598	2.06053	3.49946	3.33712
TCGA-A6-3809-01A-01R-1022-07	Tumor	6.3638	6.27094	2.81217	3.7863	5.49562	3.40629	1.29761	5.39111	2.06056	2.07251	2.34637	6.45255	8.62035	10.8238	0.180444	2.42424	3.17152	3.98696
TCGA-AA-3520-01A-01R-0821-07	Tumor	5.48765	5.68708	2.84919	3.77405	5.34084	3.47531	3.12665	5.62754	1.64843	3.15887	1.3949	6.34416	7.45696	10.2456	0.491798	2.0512	3.09698	3.30419
TCGA-A6-5659-01A-01R-1653-07	Tumor	5.40673	5.79424	3.15811	3.49633	5.62575	3.68449	2.23396	5.41928	1.38453	3.6911	2.54916	6.32667	7.80381	10.2135	0.524581	2.17072	3.75334	4.09285
TCGA-AY-A54L-01A-11R-A28H-07	Tumor	5.3617	5.53921	3.10235	3.10801	5.15239	4.04162	3.0655	4.71822	1.52546	2.92942	2.69668	6.04907	7.16828	9.62485	0.560568	1.99779	3.03666	3.64586
TCGA-A6-2681-01A-01R-1410-07	Tumor	5.0093	6.05189	2.25907	3.65089	6.00842	2.44269	3.01515	5.77639	0.75484	3.21316	1.27771	6.07945	8.45877	10.1393	0.306504	1.65939	2.76703	3.50111
TCGA-G4-6317-02A-11R-2066-07	Tumor	4.96769	5.30066	2.9282	2.82232	5.59925	3.1955	2.25896	4.08893	1.09428	3.24694	1.79835	5.71856	6.80925	9.56517	0.103558	1.1968	3.59588	2.73088
TCGA-AA-A00F-01A-01R-A002-07	Tumor	5.99391	4.90847	2.48137	2.45782	5.56732	2.62328	2.40292	4.99324	0.94322	3.32704	1.86382	5.31327	6.82656	8.87884	0.274223	1.51334	3.31835	3.02321
TCGA-AA-A02J-01A-01R-A00A-07	Tumor	5.82768	5.94659	2.48601	2.97256	6.15608	3.46033	3.26596	5.76875	0.905431	3.51564	3.42122	5.25713	8.08534	10.1217	0.539928	2.13639	3.70662	4.052
TCGA-D5-6931-01A-11R-1928-07	Tumor	6.51745	7.00331	2.73429	4.00539	5.29762	3.56221	3.37771	6.05205	1.82444	3.55196	2.43574	5.62423	7.52152	9.93494	0.513729	2.79537	4.07366	3.90929
TCGA-CM-4752-01A-01R-1410-07	Tumor	4.88103	5.65847	2.20741	3.30098	5.49352	3.21016	2.53	4.59046	1.52782	2.5172	2.45748	5.43648	8.02381	10.9762	0.122211	1.48675	2.48691	3.88377
TCGA-DM-A28E-01A-11R-A32Y-07	Tumor	5.8002	6.09847	2.78051	3.50282	5.05347	3.18567	2.77775	5.15668	1.46291	3.43531	2.40549	6.40752	7.49779	10.0787	0.316896	1.88177	3.82479	2.42432
TCGA-DM-A282-01A-12R-A16W-07	Tumor	5.54983	5.3039	2.25307	2.56507	4.85235	3.57473	2.91172	4.21485	1.0447	3.57683	2.66941	5.14291	6.92941	9.42427	0.550732	1.97823	3.2208	3.17015
TCGA-DM-A1D4-01A-21R-A155-07	Tumor	5.42063	5.59607	2.38641	2.14069	5.04233	3.06768	3.33705	4.29374	0.909274	2.92348	2.07937	5.09012	7.16878	8.71088	0.229547	1.87353	2.71105	3.18979
TCGA-AA-A010-01A-01R-A089-07	Tumor	5.68082	5.84689	2.30237	3.23841	4.70427	3.07511	1.51535	5.78496	0.903368	2.30498	2.8623	5.71112	7.68223	9.87647	0.365087	2.94972	3.49906	3.48676
TCGA-AZ-6601-01A-11R-1774-07	Tumor	6.02787	6.12764	3.11182	3.49993	5.36115	3.53301	2.42175	6.05138	1.25789	3.43559	2.76755	6.49529	7.94483	10.1317	0.456527	2.35071	3.39006	4.22871
TCGA-A6-5661-01A-01R-1653-07	Tumor	5.82083	6.2624	3.39724	3.86837	4.90157	3.40546	3.05383	5.65202	1.5942	2.62562	1.22809	6.5644	8.17377	10.3128	0.272877	2.84226	3.62611	3.9151
TCGA-AA-A00R-01A-01R-A002-07	Tumor	5.69983	6.09874	2.61852	3.28234	5.25806	3.11843	0	6.19011	1.2042	2.46525	2.60787	5.93303	8.68948	10.4103	0.0899217	2.01964	2.94132	4.0798
TCGA-CM-6168-01A-11R-1653-07	Tumor	5.77319	6.17972	3.05186	4.02332	5.27677	3.40225	2.21197	5.64518	1.62184	3.19222	2.05187	6.30822	7.44369	10.2781	0.576873	3.02198	3.78528	3.83823
TCGA-A6-5665-01A-01R-1653-07	Tumor	5.64965	5.99997	3.24762	3.88395	5.18708	3.46312	3.23689	5.3221	1.67278	2.86407	2.09017	6.68185	8.43823	10.2436	0.136965	2.62728	3.34093	3.93646
TCGA-AZ-4615-01A-01R-1410-07	Tumor	5.53006	5.92795	3.05461	3.83444	4.44426	3.15661	1.59448	5.25103	1.37723	2.74214	1.75361	6.24938	8.01433	9.36463	0.157913	2.30296	2.56382	3.96023
TCGA-AA-3982-01A-02R-1022-07	Tumor	4.85362	5.41884	2.64942	3.15048	5.0446	2.98433	3.30367	4.61282	1.09353	2.69563	2.68785	5.73366	7.75063	9.82274	0.509446	2.18185	2.84984	3.9869
TCGA-D5-6922-01A-11R-1928-07	Tumor	6.14304	5.8738	3.26561	4.10161	5.53731	3.99057	4.06301	6.04657	1.66262	4.78294	3.80082	6.27693	7.57043	10.3245	0.95883	3.30336	4.64274	4.22571
TCGA-AD-6889-01A-11R-1928-07	Tumor	5.68604	5.4194	2.85057	3.51897	5.07908	3.20344	2.92408	5.02001	0.967822	3.40726	1.50552	5.98804	8.18257	9.88603	0.223253	2.22017	3.45246	3.92479
TCGA-A6-2679-01A-02R-1410-07	Tumor	4.57766	4.65636	0.954347	2.68536	5.88917	1.42668	1.53927	4.6811	0.235141	2.51255	0.740988	3.6083	7.83971	8.93598	0	0.500886	0.896241	2.45441
TCGA-A6-5666-01A-01R-1653-07	Tumor	5.52958	5.7029	3.20176	3.89537	4.96712	3.49376	2.26731	4.89632	1.62228	3.16625	2.6954	6.54953	8.46187	10.8219	0.528137	2.01075	3.05918	4.22657
TCGA-AA-A02E-01A-01R-A00A-07	Tumor	5.29245	6.45337	2.5053	3.08605	5.50756	3.31945	2.87401	4.89468	1.19305	3.77339	1.96154	5.97938	7.04274	9.70408	0.292157	2.21505	3.72209	2.77918
TCGA-D5-5540-01A-01R-1653-07	Tumor	5.51113	5.36617	3.20371	3.15784	5.13057	4.22688	2.55106	5.08982	2.19857	2.57025	2.62132	5.81222	7.93395	9.19991	0.927582	1.64674	2.4898	3.88247
TCGA-AZ-6607-01A-11R-1839-07	Tumor	4.7834	5.48463	2.71621	3.23094	5.09979	2.80002	1.66192	4.84389	1.37505	2.57914	1.98595	5.7524	7.08962	8.89897	0.941047	2.71776	3.19681	3.7292
TCGA-AA-A01Q-01A-01R-A002-07	Tumor	5.07008	5.20624	1.92918	3.12171	4.48412	2.70242	0	4.41859	0.878091	1.75038	1.46839	5.43696	6.6862	8.95611	0.158218	1.77861	3.25342	3.02756
TCGA-A6-2674-01B-04R-A277-07	Tumor	3.15983	6.08269	4.54438	3.58574	2.19964	4.40184	3.12118	4.37686	3.54228	3.83814	2.60549	5.97835	4.3298	7.68907	2.994	5.23588	4.71443	4.06991
TCGA-CM-4743-01A-01R-1723-07	Tumor	5.08111	5.44162	2.75728	2.60656	5.04353	2.57253	2.41432	3.60967	1.25154	2.15981	1.29556	5.77176	7.90348	9.87503	0.19539	1.99739	1.93819	3.53138
TCGA-CM-6162-01A-11R-1653-07	Tumor	5.53151	5.99155	2.75674	3.72788	4.27531	3.11363	3.03795	5.69819	1.39906	3.72543	2.21425	6.36627	7.40585	9.98022	0.783079	3.512	3.98606	3.26912
TCGA-CK-5912-01A-11R-1653-07	Tumor	5.22595	6.83229	3.4321	4.40627	5.18832	3.98115	3.25233	4.44411	1.49311	4.15539	1.86482	6.72619	7.58082	10.4902	0.673692	2.628	4.43221	3.74016
TCGA-DM-A28A-01A-21R-A32Y-07	Tumor	6.27971	6.33965	3.07964	3.1619	5.81154	3.97495	3.09835	6.17312	1.56347	4.28527	3.2913	6.06534	8.45078	9.57059	0.857822	2.00276	4.53526	4.30552

## Sheet: Table S2
Table.S2 Spearman correlation values for 18 regulators in colorectal cancer.
Correlation
	NOP2	NSUN2	NSUN3	NSUN4	NSUN5	NSUN6	NSUN7	DNMT1	TRDMT1	DNMT3A	DNMT3B	YTHDF2	ALYREF	YBX1	TET1	TET2	TET3	ALKBH1
NOP2	1	0.659471	-0.118179	0.342161	0.634669	0.349014	0.0498016	0.698969	-0.0334045	0.26792	0.461784	0.340847	0.632081	0.471159	-0.169126	-0.175533	0.20453	0.256478
NSUN2	0.659471	1	0.285547	0.420233	0.390052	0.504855	0.159416	0.615723	0.216463	0.329076	0.378066	0.561704	0.41727	0.43655	0.0286232	0.17432	0.454181	0.304692
NSUN3	-0.118179	0.285547	1	0.263079	-0.353717	0.56362	0.231228	0.024694	0.622755	0.169724	0.0606203	0.527768	-0.255214	-0.0206087	0.434639	0.66466	0.483818	0.279485
NSUN4	0.342161	0.420233	0.263079	1	0.103357	0.28865	0.179469	0.400759	0.359014	0.169441	0.199776	0.518407	0.273673	0.483764	0.127701	0.288133	0.2277	0.378481
NSUN5	0.634669	0.390052	-0.353717	0.103357	1	0.0831959	0.0472449	0.511167	-0.267701	0.236052	0.358864	0.0998095	0.735287	0.485816	-0.398128	-0.562079	-0.0741981	0.16815
NSUN6	0.349014	0.504855	0.56362	0.28865	0.0831959	1	0.270052	0.291008	0.521183	0.404808	0.401787	0.507959	0.0317935	0.175262	0.34298	0.368212	0.54434	0.280741
NSUN7	0.0498016	0.159416	0.231228	0.179469	0.0472449	0.270052	1	0.0471914	0.171023	0.292244	0.131664	0.222248	0.0196198	0.116374	0.078181	0.184683	0.200858	0.21007
DNMT1	0.698969	0.615723	0.024694	0.400759	0.511167	0.291008	0.0471914	1	0.0649698	0.332345	0.464829	0.320726	0.599166	0.393945	-0.0193708	0.0741736	0.417241	0.250074
TRDMT1	-0.0334045	0.216463	0.622755	0.359014	-0.267701	0.521183	0.171023	0.0649698	1	0.158218	0.218571	0.414057	-0.120186	0.0782908	0.522734	0.518334	0.309165	0.325519
DNMT3A	0.26792	0.329076	0.169724	0.169441	0.236052	0.404808	0.292244	0.332345	0.158218	1	0.523049	0.198073	0.0590468	0.0468543	0.407302	0.259672	0.638413	0.10722
DNMT3B	0.461784	0.378066	0.0606203	0.199776	0.358864	0.401787	0.131664	0.464829	0.218571	0.523049	1	0.14686	0.342483	0.258077	0.259941	0.0410226	0.426025	0.248287
YTHDF2	0.340847	0.561704	0.527768	0.518407	0.0998095	0.507959	0.222248	0.320726	0.414057	0.198073	0.14686	1	0.18879	0.407377	0.0582093	0.402115	0.376126	0.398697
ALYREF	0.632081	0.41727	-0.255214	0.273673	0.735287	0.0317935	0.0196198	0.599166	-0.120186	0.0590468	0.342483	0.18879	1	0.6089	-0.385216	-0.377982	-0.105484	0.296663
YBX1	0.471159	0.43655	-0.0206087	0.483764	0.485816	0.175262	0.116374	0.393945	0.0782908	0.0468543	0.258077	0.407377	0.6089	1	-0.283025	-0.216789	-0.0559556	0.353125
TET1	-0.169126	0.0286232	0.434639	0.127701	-0.398128	0.34298	0.078181	-0.0193708	0.522734	0.407302	0.259941	0.0582093	-0.385216	-0.283025	1	0.572951	0.443042	0.0631934
TET2	-0.175533	0.17432	0.66466	0.288133	-0.562079	0.368212	0.184683	0.0741736	0.518334	0.259672	0.0410226	0.402115	-0.377982	-0.216789	0.572951	1	0.601057	0.236772
TET3	0.20453	0.454181	0.483818	0.2277	-0.0741981	0.54434	0.200858	0.417241	0.309165	0.638413	0.426025	0.376126	-0.105484	-0.0559556	0.443042	0.601057	1	0.0724429
ALKBH1	0.256478	0.304692	0.279485	0.378481	0.16815	0.280741	0.21007	0.250074	0.325519	0.10722	0.248287	0.398697	0.296663	0.353125	0.0631934	0.236772	0.0724429	1
P.value
	NOP2	NSUN2	NSUN3	NSUN4	NSUN5	NSUN6	NSUN7	DNMT1	TRDMT1	DNMT3A	DNMT3B	YTHDF2	ALYREF	YBX1	TET1	TET2	TET3	ALKBH1
NOP2	0	2.51e-88	0.00176231	1.33e-20	5.83e-80	2e-21	0.188779	1.98e-103	0.378209	6.12e-13	3.68e-38	1.9e-20	3.93e-79	7.38e-40	7.03e-06	3.08e-06	4.99e-08	6.01e-12
NSUN2	2.51e-88	0	1.46e-14	3.07e-31	8.76e-27	2.04e-46	2.32e-05	4.55e-74	7.59e-09	4.32e-19	3.87e-25	2.74e-59	8.82e-31	7.64e-34	0.45024	3.61e-06	8.04e-37	1.84e-16
NSUN3	0.00176231	1.46e-14	0	1.63e-12	5.33e-22	9.1e-60	6.33e-10	0.514829	3.3e-76	6.52e-06	0.109561	2.6e-51	7.69e-12	0.586746	1.57e-33	3.52e-90	3.09e-42	5.43e-14
NSUN4	1.33e-20	3.07e-31	1.63e-12	0	0.00627441	7.34e-15	1.83e-06	2.6e-28	1.17e-22	6.76e-06	1.02e-07	2.88e-49	1.86e-13	3.16e-42	0.000720582	8.23e-15	1.16e-09	3.41e-25
NSUN5	5.83e-80	8.76e-27	5.33e-22	0.00627441	0	0.0279575	0.212524	9.97e-48	6.41e-13	2.71e-10	1.22e-22	0.00831995	1.1e-119	1.27e-42	6.24e-28	2.21e-59	0.0500568	7.96e-06
NSUN6	2e-21	2.04e-46	9.1e-60	7.34e-15	0.0279575	0	3.95e-13	4.33e-15	7.24e-50	6.63e-29	1.84e-28	4.67e-47	0.401648	3.19e-06	1.06e-20	7.77e-24	4.29e-55	4.15e-14
NSUN7	0.188779	2.32e-05	6.33e-10	1.83e-06	0.212524	3.95e-13	0	0.213043	5.52e-06	3.28e-15	0.000487581	2.93e-09	0.604828	0.00207323	0.0389251	8.98e-07	8.71e-08	2.11e-08
DNMT1	1.98e-103	4.55e-74	0.514829	2.6e-28	9.97e-48	4.33e-15	0.213043	0	0.0863053	1.84e-19	1.05e-38	3.66e-18	3.08e-69	2.47e-27	0.60942	0.0501327	8.91e-31	2.06e-11
TRDMT1	0.378209	7.59e-09	3.3e-76	1.17e-22	6.41e-13	7.24e-50	5.52e-06	0.0863053	0	2.68e-05	5.38e-09	2.73e-30	0.00146703	0.0386507	3.33e-50	2.99e-49	6.32e-17	1.08e-18
DNMT3A	6.12e-13	4.32e-19	6.52e-06	6.76e-06	2.71e-10	6.63e-29	3.28e-15	1.84e-19	2.68e-05	0	2.84e-50	1.32e-07	0.1191	0.216333	2.83e-29	3.21e-12	3.56e-81	0.00457082
DNMT3B	3.68e-38	3.87e-25	0.109561	1.02e-07	1.22e-22	1.84e-28	0.000487581	1.05e-38	5.38e-09	2.84e-50	0	9.85e-05	1.22e-20	4.4e-12	3.05e-12	0.279111	3.8e-32	2.88e-11
YTHDF2	1.9e-20	2.74e-59	2.6e-51	2.88e-49	0.00831995	4.67e-47	2.93e-09	3.66e-18	2.73e-30	1.32e-07	9.85e-05	0	5.06e-07	2.76e-29	0.124436	1.65e-28	7.05e-25	5.16e-28
ALYREF	3.93e-79	8.82e-31	7.69e-12	1.86e-13	1.1e-119	0.401648	0.604828	3.08e-69	0.00146703	0.1191	1.22e-20	5.06e-07	0	4.82e-72	4.12e-26	3.98e-25	0.00527652	1.2e-15
YBX1	7.38e-40	7.64e-34	0.586746	3.16e-42	1.27e-42	3.19e-06	0.00207323	2.47e-27	0.0386507	0.216333	4.4e-12	2.76e-29	4.82e-72	0	2.53e-14	7.2e-09	0.139719	6.3e-22
TET1	7.03e-06	0.45024	1.57e-33	0.000720582	6.24e-28	1.06e-20	0.0389251	0.60942	3.33e-50	2.83e-29	3.05e-12	0.124436	4.12e-26	2.53e-14	0	3.84e-62	6.41e-35	0.0952711
TET2	3.08e-06	3.61e-06	3.52e-90	8.23e-15	2.21e-59	7.77e-24	8.98e-07	0.0501327	2.99e-49	3.21e-12	0.279111	1.65e-28	3.98e-25	7.2e-09	3.84e-62	0	8.93e-70	2.38e-10
TET3	4.99e-08	8.04e-37	3.09e-42	1.16e-09	0.0500568	4.29e-55	8.71e-08	8.91e-31	6.32e-17	3.56e-81	3.8e-32	7.05e-25	0.00527652	0.139719	6.41e-35	8.93e-70	0	0.0557479
ALKBH1	6.01e-12	1.84e-16	5.43e-14	3.41e-25	7.96e-06	4.15e-14	2.11e-08	2.06e-11	1.08e-18	0.00457082	2.88e-11	5.16e-28	1.2e-15	6.3e-22	0.0952711	2.38e-10	0.0557479	0

## Sheet: Table S3
Table.S3 Differentially expressed genes between m5C cluster A and B.
	logFC	AveExpr	t	P.Value	adj.P.Val	B
YBX1	-0.782246	9.77606	-22.1877	1.65499e-81	9.15472e-77	174.337
EBNA1BP2	-0.738936	6.05166	-16.8055	7.57385e-53	2.09477e-48	109.214
MAGOH	-0.661541	6.06965	-16.6226	6.44668e-52	1.18868e-47	107.1
PPIH	-0.726951	6.24073	-16.0733	3.78287e-49	5.23133e-45	100.807
MRPS15	-0.626912	6.03424	-14.0009	4.33998e-39	3.00088e-35	77.9468
CTPS1	-0.592156	4.70916	-13.8366	2.54442e-38	1.56386e-34	76.2018
KIF2C	-0.688136	5.00015	-13.1981	2.20146e-35	9.36739e-32	69.5305
DPH2	-0.609824	5.60645	-13.1285	4.5493e-35	1.79749e-31	68.8146
CMSS1	-0.599201	4.41595	-12.9248	3.76675e-34	1.15757e-30	66.73
YBX1P1	-0.669674	2.09911	-12.7583	2.09035e-33	5.78148e-30	65.0401
PRDX1	-0.614909	9.05705	-12.7022	3.7105e-33	9.77381e-30	64.4743
UQCRH	-0.619373	8.20461	-12.5739	1.37332e-32	3.30289e-29	63.184
CDC20	-0.83301	6.75556	-12.4985	2.95116e-32	6.69584e-29	62.4299
NME1	-0.660169	6.07065	-12.496	3.02618e-32	6.69584e-29	62.4051
CDCA8	-0.641608	5.80196	-12.2559	3.39344e-31	6.05521e-28	60.0224
RCC1	-0.605505	6.04546	-12.1279	1.21667e-30	1.97945e-27	58.7638
ORC1	-0.690847	3.94275	-12.0989	1.62319e-30	2.56537e-27	58.4797
BIRC5	-0.696949	5.77441	-11.817	2.61222e-29	3.52433e-26	55.7417
NDC1	-0.618394	5.20011	-11.6716	1.07813e-28	1.41995e-25	54.345
TRIP13	-0.600038	4.59249	-11.6594	1.21339e-28	1.56093e-25	54.2286
RAD54L	-0.629387	3.6797	-11.5036	5.4672e-28	6.57443e-25	52.7456
LYAR	-0.635204	5.32176	-11.2875	4.31167e-27	4.67656e-24	50.7116
ODC1	-0.615163	7.87884	-11.2376	6.92251e-27	7.22501e-24	50.2453
CKS2	-0.649958	8.06075	-11.0657	3.50104e-26	3.17481e-23	48.6493
CCNB1	-0.670289	6.62414	-10.9771	8.01391e-26	6.61638e-23	47.834
NDUFB9	-0.593844	7.32338	-10.8561	2.46717e-25	1.78262e-22	46.727
MRPS28	-0.590287	4.55465	-10.6704	1.36295e-24	8.56737e-22	45.0448
CCNB2	-0.594483	5.5379	-10.4862	7.27777e-24	4.23765e-21	43.3965
MAD2L1	-0.641859	4.68987	-10.4369	1.1358e-23	6.2206e-21	42.9586
DSCC1	-0.617267	4.13692	-10.0974	2.33591e-22	1.03371e-19	39.9847
HSPE1	-0.603831	7.63583	-10.0556	3.37387e-22	1.44674e-19	39.6232
OIP5	-0.603129	3.86813	-9.83772	2.25106e-21	8.24632e-19	37.7575
CDC45	-0.591701	4.525	-9.70702	6.92754e-21	2.26544e-18	36.6528
FABP5	-0.637072	5.35392	-9.05981	1.5383e-18	2.97857e-16	31.3472
HMMR	-0.61714	4.40327	-7.98999	6.21796e-15	5.8695e-13	23.2093
YBX1P10	-0.645276	3.52919	-7.82492	2.082e-14	1.77455e-12	22.0273
CYC1	-0.616684	8.53188	-7.72012	4.43772e-14	3.53204e-12	21.2875
HPDL	-0.863491	4.91094	-7.70866	4.81799e-14	3.80731e-12	21.2071
MYBL2	-0.616665	6.83715	-7.39339	4.45582e-13	2.86936e-11	19.0345
PSAT1	-0.692143	6.14644	-7.3538	5.86053e-13	3.69227e-11	18.7671
CYP3A5	0.58594	4.21765	7.1401	2.51957e-12	1.40703e-10	17.3445
LDHB	-0.690739	8.31621	-6.91662	1.11509e-11	5.56199e-10	15.8952
RPL35P5	-0.630328	3.05253	-6.76984	2.8997e-11	1.32452e-09	14.9649
RASL11A	-0.679504	5.53775	-6.61579	7.76312e-11	3.30073e-09	14.0071
AREG	-0.836706	6.89669	-6.5718	1.0248e-10	4.25586e-09	13.7371
MT-ND5	0.590742	11.1767	6.54996	1.17563e-10	4.81476e-09	13.6037
EMSLR	-0.751917	4.12529	-6.54048	1.2477e-10	5.08604e-09	13.5459
NEAT1	0.636806	5.26581	6.18622	1.09404e-09	3.69688e-08	11.4386
MALAT1	0.872063	5.7913	6.11014	1.72089e-09	5.57988e-08	10.9996
MIF	-0.591869	7.0432	-5.91004	5.53825e-09	1.63951e-07	9.86811
VSNL1	-0.592876	4.3034	-5.89613	5.9995e-09	1.76526e-07	9.79074
MLPH	0.673733	4.07366	5.84095	8.2281e-09	2.34853e-07	9.4853
LY6E	-0.622669	7.04716	-5.39591	9.58236e-08	2.23276e-06	7.11694
EREG	-0.829198	3.96684	-4.94377	9.77873e-07	1.8091e-05	4.8869
PPIAP29	-0.606497	2.98254	-4.7392	2.64096e-06	4.34525e-05	3.93724
GAL	-0.733222	3.80762	-4.69706	3.22622e-06	5.1925e-05	3.74626
SCARNA7	0.676665	1.20661	4.62068	4.61897e-06	7.17907e-05	3.4042
SCARNA21	0.595414	1.14646	4.60864	4.88564e-06	7.53216e-05	3.35074
IGLV1-41	0.63202	1.60753	4.60184	5.04263e-06	7.74828e-05	3.32062
IGHJ3P	0.733664	2.68579	4.45459	9.90578e-06	0.000140752	2.67845
IGHV2-26	0.757749	3.36007	4.23016	2.67309e-05	0.000335903	1.73754
MAP7D2	-0.61388	2.21465	-4.17118	3.44456e-05	0.000418216	1.4979
MIR3609	0.605817	0.698808	4.07473	5.18049e-05	0.000594531	1.11286
BMP7	-0.603282	3.78307	-3.95012	8.67132e-05	0.000925275	0.628095
UCA1	-0.66758	3.99136	-3.89469	0.000108562	0.00112541	0.417096
AC108865.2	-0.599006	1.39971	-3.88727	0.000111855	0.00115156	0.389058
IGHJ1	0.744401	3.00409	3.84081	0.000134722	0.00134639	0.214663
IGHV4-61	0.671503	3.18087	3.77111	0.000177443	0.00170052	-0.0431652
FCGBP	0.80429	5.48929	3.73692	0.000202792	0.00190162	-0.16798
IGLC7	0.624852	2.78429	3.72253	0.000214451	0.00199438	-0.220195
IGLV9-49	0.615087	2.49437	3.71234	0.000223086	0.00205945	-0.257055
IGHV4-28	0.598566	3.42197	3.7073	0.000227469	0.00208945	-0.275218
IGHV4-31	0.665541	4.28927	3.55492	0.000405707	0.00334907	-0.814078
IGKJ5	0.740044	3.89723	3.47023	0.000554645	0.00431637	-1.10417
AC108865.1	-0.682946	2.15163	-3.39023	0.000740888	0.00543128	-1.37199
IGLV6-57	0.655327	4.67573	3.38166	0.00076396	0.0055598	-1.40031
IGHA1	0.741126	9.79511	3.36321	0.000815952	0.00585487	-1.46109
IGHV1-24	0.647731	4.10872	3.35444	0.000841788	0.00599747	-1.48985
IGHJ2	0.699037	4.18854	3.31694	0.000961128	0.00663428	-1.61206
IGHV3-74	0.616126	4.91056	3.25981	0.0011734	0.00777285	-1.79567
IGHV3-15	0.633284	5.69339	3.13999	0.00176664	0.0106534	-2.17077
IGHV3-49	0.585174	4.57734	3.09214	0.00207282	0.0120378	-2.31675
IGHJ3	0.699676	5.39773	3.05191	0.00236727	0.0132646	-2.43782
IGLV1-40	0.619621	6.43963	3.00241	0.00278195	0.0149972	-2.58462
IGHV3-30	0.594602	5.57413	2.99754	0.00282615	0.0151726	-2.59894
MT-TM	0.585577	3.68559	2.97323	0.00305661	0.0160921	-2.67009
IGHV4-39	0.631055	6.17714	2.96279	0.00316079	0.0164946	-2.70048
7SK	0.587987	2.62258	2.94657	0.00332903	0.0171573	-2.74748
IGHV5-51	0.604532	6.34927	2.90041	0.00385343	0.0191498	-2.87982
MUC2	0.685127	5.90156	2.81839	0.00497433	0.0232399	-3.11
LY6G6D	-0.589455	4.0508	-2.64578	0.00834882	0.0343312	-3.57332

## Sheet: Table S4
Table.S4 Differences in HALLMARK pathway GSVA enrichment between m5C Cluster A and B.
ID	logFC	AveExpr	t	P.Value	adj.P.Val	B
HALLMARK_MYC_TARGETS_V1	-0.482834	0.0730389	-16.558	1.02856e-51	5.14281e-50	106.693
HALLMARK_MYC_TARGETS_V2	-0.449617	0.0855073	-14.5888	5.87997e-42	1.46999e-40	84.3347
HALLMARK_DNA_REPAIR	-0.312023	0.0341303	-14.53	1.12601e-41	1.87669e-40	83.6884
HALLMARK_E2F_TARGETS	-0.424799	0.0699846	-13.249	1.1262e-35	1.40775e-34	69.9518
HALLMARK_OXIDATIVE_PHOSPHORYLATION	-0.369412	-0.019186	-12.8411	7.89016e-34	7.89016e-33	65.7293
HALLMARK_MTORC1_SIGNALING	-0.314668	0.0316426	-12.4821	3.11427e-32	2.59522e-31	62.0782
HALLMARK_UNFOLDED_PROTEIN_RESPONSE	-0.286078	0.0409884	-11.7581	4.24263e-29	3.03045e-28	54.913
HALLMARK_G2M_CHECKPOINT	-0.358917	0.0513262	-11.742	4.96623e-29	3.10389e-28	54.7567
HALLMARK_ADIPOGENESIS	-0.203386	-0.0369796	-10.2987	3.70334e-23	1.85167e-22	41.3492
HALLMARK_REACTIVE_OXYGEN_SPECIES_PATHWAY	-0.227995	-0.00989297	-10.0656	2.93381e-22	1.33355e-21	39.2998

## Sheet: Table S5
Table.S5 Functional annotation of DEGs between m5C cluster A and B. (GO analysis)
ONTOLOGY	ID	Description	GeneRatio	BgRatio	pvalue	p.adjust	qvalue	geneID	Count
BP	GO:0006910	phagocytosis, recognition	13/72	100/18723	7.02813e-17	9.08738e-14	7.546e-14	IGHV2-26/IGHV4-61/IGLC7/IGHV4-28/IGHV4-31/IGHA1/IGHV1-24/IGHV3-74/IGHV3-15/IGHV3-49/IGHV3-30/IGHV4-39/IGHV5-51	13
BP	GO:0006958	complement activation, classical pathway	13/72	108/18723	1.98809e-16	1.2853e-13	1.06729e-13	IGHV2-26/IGHV4-61/IGLC7/IGHV4-28/IGHV4-31/IGHA1/IGHV1-24/IGHV3-74/IGHV3-15/IGHV3-49/IGHV3-30/IGHV4-39/IGHV5-51	13
BP	GO:0050871	positive regulation of B cell activation	14/72	152/18723	5.86022e-16	2.52576e-13	2.09734e-13	MIF/IGHV2-26/IGHV4-61/IGLC7/IGHV4-28/IGHV4-31/IGHA1/IGHV1-24/IGHV3-74/IGHV3-15/IGHV3-49/IGHV3-30/IGHV4-39/IGHV5-51	14
BP	GO:0002455	humoral immune response mediated by circulating immunoglobulin	13/72	121/18723	9.11808e-16	2.94742e-13	2.44748e-13	IGHV2-26/IGHV4-61/IGLC7/IGHV4-28/IGHV4-31/IGHA1/IGHV1-24/IGHV3-74/IGHV3-15/IGHV3-49/IGHV3-30/IGHV4-39/IGHV5-51	13
BP	GO:0006911	phagocytosis, engulfment	13/72	127/18723	1.73644e-15	4.49044e-13	3.72878e-13	IGHV2-26/IGHV4-61/IGLC7/IGHV4-28/IGHV4-31/IGHA1/IGHV1-24/IGHV3-74/IGHV3-15/IGHV3-49/IGHV3-30/IGHV4-39/IGHV5-51	13
BP	GO:0006956	complement activation	13/72	130/18723	2.36715e-15	4.83991e-13	4.01897e-13	IGHV2-26/IGHV4-61/IGLC7/IGHV4-28/IGHV4-31/IGHA1/IGHV1-24/IGHV3-74/IGHV3-15/IGHV3-49/IGHV3-30/IGHV4-39/IGHV5-51	13
BP	GO:0050853	B cell receptor signaling pathway	13/72	131/18723	2.62021e-15	4.83991e-13	4.01897e-13	IGHV2-26/IGHV4-61/IGLC7/IGHV4-28/IGHV4-31/IGHA1/IGHV1-24/IGHV3-74/IGHV3-15/IGHV3-49/IGHV3-30/IGHV4-39/IGHV5-51	13
BP	GO:0099024	plasma membrane invagination	13/72	136/18723	4.30097e-15	6.95145e-13	5.77236e-13	IGHV2-26/IGHV4-61/IGLC7/IGHV4-28/IGHV4-31/IGHA1/IGHV1-24/IGHV3-74/IGHV3-15/IGHV3-49/IGHV3-30/IGHV4-39/IGHV5-51	13
BP	GO:0010324	membrane invagination	13/72	144/18723	9.13612e-15	1.31256e-12	1.08992e-12	IGHV2-26/IGHV4-61/IGLC7/IGHV4-28/IGHV4-31/IGHA1/IGHV1-24/IGHV3-74/IGHV3-15/IGHV3-49/IGHV3-30/IGHV4-39/IGHV5-51	13
BP	GO:0050864	regulation of B cell activation	14/72	198/18723	2.4041e-14	3.1085e-12	2.58124e-12	MIF/IGHV2-26/IGHV4-61/IGLC7/IGHV4-28/IGHV4-31/IGHA1/IGHV1-24/IGHV3-74/IGHV3-15/IGHV3-49/IGHV3-30/IGHV4-39/IGHV5-51	14
BP	GO:0016064	immunoglobulin mediated immune response	13/72	207/18723	1.00995e-12	1.18715e-10	9.85787e-11	IGHV2-26/IGHV4-61/IGLC7/IGHV4-28/IGHV4-31/IGHA1/IGHV1-24/IGHV3-74/IGHV3-15/IGHV3-49/IGHV3-30/IGHV4-39/IGHV5-51	13
BP	GO:0019724	B cell mediated immunity	13/72	210/18723	1.21374e-12	1.3078e-10	1.08598e-10	IGHV2-26/IGHV4-61/IGLC7/IGHV4-28/IGHV4-31/IGHA1/IGHV1-24/IGHV3-74/IGHV3-15/IGHV3-49/IGHV3-30/IGHV4-39/IGHV5-51	13
BP	GO:0042113	B cell activation	15/72	334/18723	1.9882e-12	1.97749e-10	1.64207e-10	CTPS1/MIF/IGHV2-26/IGHV4-61/IGLC7/IGHV4-28/IGHV4-31/IGHA1/IGHV1-24/IGHV3-74/IGHV3-15/IGHV3-49/IGHV3-30/IGHV4-39/IGHV5-51	15
BP	GO:0008037	cell recognition	13/72	225/18723	2.92142e-12	2.69814e-10	2.24049e-10	IGHV2-26/IGHV4-61/IGLC7/IGHV4-28/IGHV4-31/IGHA1/IGHV1-24/IGHV3-74/IGHV3-15/IGHV3-49/IGHV3-30/IGHV4-39/IGHV5-51	13
BP	GO:0050851	antigen receptor-mediated signaling pathway	13/72	240/18723	6.61428e-12	5.70151e-10	4.73443e-10	IGHV2-26/IGHV4-61/IGLC7/IGHV4-28/IGHV4-31/IGHA1/IGHV1-24/IGHV3-74/IGHV3-15/IGHV3-49/IGHV3-30/IGHV4-39/IGHV5-51	13
BP	GO:0006909	phagocytosis	14/72	308/18723	1.00409e-11	8.1143e-10	6.73797e-10	LYAR/IGHV2-26/IGHV4-61/IGLC7/IGHV4-28/IGHV4-31/IGHA1/IGHV1-24/IGHV3-74/IGHV3-15/IGHV3-49/IGHV3-30/IGHV4-39/IGHV5-51	14
BP	GO:0002449	lymphocyte mediated immunity	14/72	350/18723	5.51297e-11	4.1931e-09	3.48187e-09	PRDX1/IGHV2-26/IGHV4-61/IGLC7/IGHV4-28/IGHV4-31/IGHA1/IGHV1-24/IGHV3-74/IGHV3-15/IGHV3-49/IGHV3-30/IGHV4-39/IGHV5-51	14
BP	GO:0002429	immune response-activating cell surface receptor signaling pathway	13/72	291/18723	7.38556e-11	5.02607e-09	4.17356e-09	IGHV2-26/IGHV4-61/IGLC7/IGHV4-28/IGHV4-31/IGHA1/IGHV1-24/IGHV3-74/IGHV3-15/IGHV3-49/IGHV3-30/IGHV4-39/IGHV5-51	13
BP	GO:0002757	immune response-activating signal transduction	13/72	291/18723	7.38556e-11	5.02607e-09	4.17356e-09	IGHV2-26/IGHV4-61/IGLC7/IGHV4-28/IGHV4-31/IGHA1/IGHV1-24/IGHV3-74/IGHV3-15/IGHV3-49/IGHV3-30/IGHV4-39/IGHV5-51	13
BP	GO:0051251	positive regulation of lymphocyte activation	14/72	362/18723	8.60802e-11	5.56509e-09	4.62115e-09	MIF/IGHV2-26/IGHV4-61/IGLC7/IGHV4-28/IGHV4-31/IGHA1/IGHV1-24/IGHV3-74/IGHV3-15/IGHV3-49/IGHV3-30/IGHV4-39/IGHV5-51	14
BP	GO:0000280	nuclear division	15/72	439/18723	9.55929e-11	5.88579e-09	4.88746e-09	KIF2C/CDC20/CDCA8/RCC1/NDC1/TRIP13/RAD54L/CKS2/CCNB1/CCNB2/MAD2L1/DSCC1/MYBL2/EREG/BMP7	15
BP	GO:0002768	immune response-regulating cell surface receptor signaling pathway	13/72	315/18723	1.96818e-10	1.15676e-08	9.60549e-09	IGHV2-26/IGHV4-61/IGLC7/IGHV4-28/IGHV4-31/IGHA1/IGHV1-24/IGHV3-74/IGHV3-15/IGHV3-49/IGHV3-30/IGHV4-39/IGHV5-51	13
BP	GO:0006959	humoral immune response	13/72	317/18723	2.12776e-10	1.19617e-08	9.93279e-09	IGHV2-26/IGHV4-61/IGLC7/IGHV4-28/IGHV4-31/IGHA1/IGHV1-24/IGHV3-74/IGHV3-15/IGHV3-49/IGHV3-30/IGHV4-39/IGHV5-51	13
BP	GO:0048285	organelle fission	15/72	488/18723	4.15414e-10	2.20631e-08	1.83208e-08	KIF2C/CDC20/CDCA8/RCC1/NDC1/TRIP13/RAD54L/CKS2/CCNB1/CCNB2/MAD2L1/DSCC1/MYBL2/EREG/BMP7	15
BP	GO:0002696	positive regulation of leukocyte activation	14/72	409/18723	4.26588e-10	2.20631e-08	1.83208e-08	MIF/IGHV2-26/IGHV4-61/IGLC7/IGHV4-28/IGHV4-31/IGHA1/IGHV1-24/IGHV3-74/IGHV3-15/IGHV3-49/IGHV3-30/IGHV4-39/IGHV5-51	14
BP	GO:0050867	positive regulation of cell activation	14/72	420/18723	6.0244e-10	2.99598e-08	2.48781e-08	MIF/IGHV2-26/IGHV4-61/IGLC7/IGHV4-28/IGHV4-31/IGHA1/IGHV1-24/IGHV3-74/IGHV3-15/IGHV3-49/IGHV3-30/IGHV4-39/IGHV5-51	14
BP	GO:0042742	defense response to bacterium	13/72	350/18723	7.15957e-10	3.42864e-08	2.84708e-08	IGHV2-26/IGHV4-61/IGLC7/IGHV4-28/IGHV4-31/IGHA1/IGHV1-24/IGHV3-74/IGHV3-15/IGHV3-49/IGHV3-30/IGHV4-39/IGHV5-51	13
BP	GO:0002460	adaptive immune response based on somatic recombination of immune receptors built from immunoglobulin superfamily domains	13/72	356/18723	8.8063e-10	4.06662e-08	3.37685e-08	IGHV2-26/IGHV4-61/IGLC7/IGHV4-28/IGHV4-31/IGHA1/IGHV1-24/IGHV3-74/IGHV3-15/IGHV3-49/IGHV3-30/IGHV4-39/IGHV5-51	13
BP	GO:0002443	leukocyte mediated immunity	14/72	440/18723	1.10047e-09	4.9066e-08	4.07435e-08	PRDX1/IGHV2-26/IGHV4-61/IGLC7/IGHV4-28/IGHV4-31/IGHA1/IGHV1-24/IGHV3-74/IGHV3-15/IGHV3-49/IGHV3-30/IGHV4-39/IGHV5-51	14
BP	GO:0002253	activation of immune response	13/72	375/18723	1.655e-09	7.13303e-08	5.92314e-08	IGHV2-26/IGHV4-61/IGLC7/IGHV4-28/IGHV4-31/IGHA1/IGHV1-24/IGHV3-74/IGHV3-15/IGHV3-49/IGHV3-30/IGHV4-39/IGHV5-51	13
BP	GO:0140014	mitotic nuclear division	11/72	287/18723	1.19629e-08	4.98969e-07	4.14335e-07	KIF2C/CDC20/CDCA8/RCC1/TRIP13/CCNB1/MAD2L1/DSCC1/MYBL2/EREG/BMP7	11
BP	GO:0002764	immune response-regulating signaling pathway	13/72	468/18723	2.33255e-08	9.42496e-07	7.82632e-07	IGHV2-26/IGHV4-61/IGLC7/IGHV4-28/IGHV4-31/IGHA1/IGHV1-24/IGHV3-74/IGHV3-15/IGHV3-49/IGHV3-30/IGHV4-39/IGHV5-51	13
BP	GO:0007059	chromosome segregation	11/72	346/18723	8.09426e-08	3.17148e-06	2.63354e-06	KIF2C/CDC20/CDCA8/RCC1/BIRC5/NDC1/TRIP13/CCNB1/MAD2L1/DSCC1/OIP5	11
BP	GO:0051783	regulation of nuclear division	7/72	139/18723	1.05219e-06	4.0014e-05	3.32269e-05	CDC20/RCC1/TRIP13/CCNB1/MAD2L1/EREG/BMP7	7
BP	GO:0000070	mitotic sister chromatid segregation	7/72	168/18723	3.72822e-06	0.000137731	0.000114369	KIF2C/CDC20/CDCA8/TRIP13/CCNB1/MAD2L1/DSCC1	7
BP	GO:0007088	regulation of mitotic nuclear division	6/72	110/18723	4.08707e-06	0.000146794	0.000121895	RCC1/TRIP13/CCNB1/MAD2L1/EREG/BMP7	6
BP	GO:0140013	meiotic nuclear division	7/72	185/18723	7.03392e-06	0.000245807	0.000204114	CDC20/NDC1/TRIP13/RAD54L/CKS2/CCNB2/EREG	7
BP	GO:0098813	nuclear chromosome segregation	8/72	281/18723	1.21441e-05	0.000403446	0.000335014	KIF2C/CDC20/CDCA8/NDC1/TRIP13/CCNB1/MAD2L1/DSCC1	8
BP	GO:0000819	sister chromatid segregation	7/72	202/18723	1.24809e-05	0.000403446	0.000335014	KIF2C/CDC20/CDCA8/TRIP13/CCNB1/MAD2L1/DSCC1	7
BP	GO:1903046	meiotic cell cycle process	7/72	202/18723	1.24809e-05	0.000403446	0.000335014	CDC20/NDC1/TRIP13/RAD54L/CKS2/CCNB2/EREG	7
BP	GO:0045839	negative regulation of mitotic nuclear division	4/72	48/18723	3.44154e-05	0.00108535	0.000901252	TRIP13/CCNB1/MAD2L1/BMP7	4
BP	GO:0051784	negative regulation of nuclear division	4/72	56/18723	6.34732e-05	0.00193155	0.00160393	TRIP13/CCNB1/MAD2L1/BMP7	4
BP	GO:0051321	meiotic cell cycle	7/72	261/18723	6.42357e-05	0.00193155	0.00160393	CDC20/NDC1/TRIP13/RAD54L/CKS2/CCNB2/EREG	7
BP	GO:0001556	oocyte maturation	3/72	26/18723	0.000133045	0.0039097	0.00324655	TRIP13/CCNB1/EREG	3
BP	GO:0007127	meiosis I	5/72	129/18723	0.000138884	0.00399059	0.00331371	NDC1/TRIP13/RAD54L/CKS2/CCNB2	5
BP	GO:0061982	meiosis I cell cycle process	5/72	135/18723	0.000171855	0.00483061	0.00401125	NDC1/TRIP13/RAD54L/CKS2/CCNB2	5
BP	GO:0007143	female meiotic nuclear division	3/72	29/18723	0.000185438	0.00510152	0.00423621	TRIP13/CCNB2/EREG	3
BP	GO:1902850	microtubule cytoskeleton organization involved in mitosis	5/72	147/18723	0.000255439	0.0068809	0.00571378	CDC20/RCC1/CCNB1/MAD2L1/MYBL2	5
BP	GO:0007346	regulation of mitotic cell cycle	8/72	457/18723	0.000361265	0.00953297	0.00791601	RCC1/ORC1/TRIP13/CKS2/CCNB1/MAD2L1/EREG/BMP7	8
BP	GO:0051983	regulation of chromosome segregation	4/72	91/18723	0.000417383	0.0101886	0.00846046	KIF2C/TRIP13/CCNB1/MAD2L1	4
BP	GO:0007094	mitotic spindle assembly checkpoint signaling	3/72	38/18723	0.000417632	0.0101886	0.00846046	TRIP13/CCNB1/MAD2L1	3
BP	GO:0071173	spindle assembly checkpoint signaling	3/72	38/18723	0.000417632	0.0101886	0.00846046	TRIP13/CCNB1/MAD2L1	3
BP	GO:0071174	mitotic spindle checkpoint signaling	3/72	38/18723	0.000417632	0.0101886	0.00846046	TRIP13/CCNB1/MAD2L1	3
BP	GO:0031577	spindle checkpoint signaling	3/72	39/18723	0.00045119	0.0108035	0.00897103	TRIP13/CCNB1/MAD2L1	3
BP	GO:0000075	cell cycle checkpoint signaling	5/72	169/18723	0.000484964	0.010956	0.00909765	ORC1/TRIP13/CCNB1/MAD2L1/CDC45	5
BP	GO:0045841	negative regulation of mitotic metaphase/anaphase transition	3/72	40/18723	0.000486432	0.010956	0.00909765	TRIP13/CCNB1/MAD2L1	3
BP	GO:0042773	ATP synthesis coupled electron transport	4/72	95/18723	0.000491452	0.010956	0.00909765	UQCRH/CCNB1/NDUFB9/CYC1	4
BP	GO:0042775	mitochondrial ATP synthesis coupled electron transport	4/72	95/18723	0.000491452	0.010956	0.00909765	UQCRH/CCNB1/NDUFB9/CYC1	4
BP	GO:1902100	negative regulation of metaphase/anaphase transition of cell cycle	3/72	42/18723	0.000562102	0.0123186	0.0102292	TRIP13/CCNB1/MAD2L1	3
BP	GO:0033046	negative regulation of sister chromatid segregation	3/72	43/18723	0.000602599	0.0125671	0.0104355	TRIP13/CCNB1/MAD2L1	3
BP	GO:0033048	negative regulation of mitotic sister chromatid segregation	3/72	43/18723	0.000602599	0.0125671	0.0104355	TRIP13/CCNB1/MAD2L1	3
BP	GO:2000816	negative regulation of mitotic sister chromatid separation	3/72	43/18723	0.000602599	0.0125671	0.0104355	TRIP13/CCNB1/MAD2L1	3
BP	GO:0048599	oocyte development	3/72	45/18723	0.000689081	0.0137074	0.0113824	TRIP13/CCNB1/EREG	3
BP	GO:0051985	negative regulation of chromosome segregation	3/72	45/18723	0.000689081	0.0137074	0.0113824	TRIP13/CCNB1/MAD2L1	3
BP	GO:1905819	negative regulation of chromosome separation	3/72	45/18723	0.000689081	0.0137074	0.0113824	TRIP13/CCNB1/MAD2L1	3
BP	GO:0007051	spindle organization	5/72	184/18723	0.000713162	0.0139715	0.0116017	CDC20/RCC1/CCNB1/CCNB2/MYBL2	5
BP	GO:0033047	regulation of mitotic sister chromatid segregation	3/72	46/18723	0.000735131	0.0141869	0.0117806	TRIP13/CCNB1/MAD2L1	3
BP	GO:0006122	mitochondrial electron transport, ubiquinol to cytochrome c	2/72	11/18723	0.000784298	0.0146971	0.0122042	UQCRH/CYC1	2
BP	GO:0007144	female meiosis I	2/72	11/18723	0.000784298	0.0146971	0.0122042	TRIP13/CCNB2	2
BP	GO:0048146	positive regulation of fibroblast proliferation	3/72	48/18723	0.000833008	0.0153868	0.012777	CCNB1/MIF/EREG	3
BP	GO:0009994	oocyte differentiation	3/72	49/18723	0.000884898	0.0161151	0.0133817	TRIP13/CCNB1/EREG	3
BP	GO:0010948	negative regulation of cell cycle process	6/72	294/18723	0.000933706	0.0166283	0.0138078	ORC1/TRIP13/CCNB1/MAD2L1/CDC45/BMP7	6
BP	GO:0007080	mitotic metaphase plate congression	3/72	50/18723	0.000938796	0.0166283	0.0138078	KIF2C/CDCA8/CCNB1	3
BP	GO:0022904	respiratory electron transport chain	4/72	114/18723	0.000975135	0.0170385	0.0141485	UQCRH/CCNB1/NDUFB9/CYC1	4
BP	GO:0051225	spindle assembly	4/72	117/18723	0.00107406	0.0185169	0.0153761	CDC20/RCC1/CCNB2/MYBL2	4
BP	GO:0045741	positive regulation of epidermal growth factor-activated receptor activity	2/72	13/18723	0.00110675	0.0188294	0.0156356	AREG/EREG	2
BP	GO:0007052	mitotic spindle organization	4/72	120/18723	0.00117984	0.0198121	0.0164516	CDC20/RCC1/CCNB1/MYBL2	4
BP	GO:0044772	mitotic cell cycle phase transition	7/72	424/18723	0.00120653	0.0200006	0.0166081	RCC1/ORC1/TRIP13/CKS2/CCNB1/CCNB2/MAD2L1	7
BP	GO:0006241	CTP biosynthetic process	2/72	14/18723	0.001288	0.0210809	0.0175052	CTPS1/NME1	2
BP	GO:0009209	pyrimidine ribonucleoside triphosphate biosynthetic process	2/72	15/18723	0.00148246	0.0239603	0.0198962	CTPS1/NME1	2
BP	GO:0007093	mitotic cell cycle checkpoint signaling	4/72	129/18723	0.00154077	0.0245953	0.0204235	ORC1/TRIP13/CCNB1/MAD2L1	4
BP	GO:0030071	regulation of mitotic metaphase/anaphase transition	3/72	60/18723	0.00159464	0.0251448	0.0208798	TRIP13/CCNB1/MAD2L1	3
BP	GO:0046036	CTP metabolic process	2/72	16/18723	0.00169004	0.0254095	0.0210996	CTPS1/NME1	2
BP	GO:0090231	regulation of spindle checkpoint	2/72	16/18723	0.00169004	0.0254095	0.0210996	CCNB1/MAD2L1	2
BP	GO:0090266	regulation of mitotic cell cycle spindle assembly checkpoint	2/72	16/18723	0.00169004	0.0254095	0.0210996	CCNB1/MAD2L1	2
BP	GO:1903504	regulation of mitotic spindle checkpoint	2/72	16/18723	0.00169004	0.0254095	0.0210996	CCNB1/MAD2L1	2
BP	GO:0007091	metaphase/anaphase transition of mitotic cell cycle	3/72	62/18723	0.00175275	0.0260495	0.0216311	TRIP13/CCNB1/MAD2L1	3
BP	GO:1902099	regulation of metaphase/anaphase transition of cell cycle	3/72	63/18723	0.00183535	0.0269671	0.022393	TRIP13/CCNB1/MAD2L1	3
BP	GO:0000076	DNA replication checkpoint signaling	2/72	17/18723	0.00191062	0.0277576	0.0230495	ORC1/CDC45	2
BP	GO:0010965	regulation of mitotic sister chromatid separation	3/72	65/18723	0.00200774	0.0282174	0.0234312	TRIP13/CCNB1/MAD2L1	3
BP	GO:0044784	metaphase/anaphase transition of cell cycle	3/72	65/18723	0.00200774	0.0282174	0.0234312	TRIP13/CCNB1/MAD2L1	3
BP	GO:0051310	metaphase plate congression	3/72	65/18723	0.00200774	0.0282174	0.0234312	KIF2C/CDCA8/CCNB1	3
BP	GO:0007292	female gamete generation	4/72	140/18723	0.00207853	0.0288785	0.0239802	TRIP13/CCNB1/CCNB2/EREG	4
BP	GO:0045930	negative regulation of mitotic cell cycle	5/72	235/18723	0.00210914	0.0288785	0.0239802	ORC1/TRIP13/CCNB1/MAD2L1/BMP7	5
BP	GO:0006119	oxidative phosphorylation	4/72	141/18723	0.00213307	0.0288785	0.0239802	UQCRH/CCNB1/NDUFB9/CYC1	4
BP	GO:0009208	pyrimidine ribonucleoside triphosphate metabolic process	2/72	18/18723	0.00214411	0.0288785	0.0239802	CTPS1/NME1	2
BP	GO:0051306	mitotic sister chromatid separation	3/72	67/18723	0.00218989	0.029191	0.0242397	TRIP13/CCNB1/MAD2L1	3
BP	GO:0009148	pyrimidine nucleoside triphosphate biosynthetic process	2/72	19/18723	0.00239041	0.0315388	0.0261893	CTPS1/NME1	2
BP	GO:0033045	regulation of sister chromatid segregation	3/72	72/18723	0.00268922	0.0346845	0.0288014	TRIP13/CCNB1/MAD2L1	3
BP	GO:1905818	regulation of chromosome separation	3/72	72/18723	0.00268922	0.0346845	0.0288014	TRIP13/CCNB1/MAD2L1	3
BP	GO:1901988	negative regulation of cell cycle phase transition	5/72	249/18723	0.00270931	0.0346845	0.0288014	ORC1/TRIP13/CCNB1/MAD2L1/CDC45	5
BP	GO:0009220	pyrimidine ribonucleotide biosynthetic process	2/72	22/18723	0.00320518	0.0406304	0.0337388	CTPS1/NME1	2
BP	GO:0019430	removal of superoxide radicals	2/72	23/18723	0.00350174	0.0431214	0.0358072	PRDX1/BMP7	2
BP	GO:0045943	positive regulation of transcription by RNA polymerase I	2/72	23/18723	0.00350174	0.0431214	0.0358072	LYAR/RASL11A	2
BP	GO:1904666	regulation of ubiquitin protein ligase activity	2/72	23/18723	0.00350174	0.0431214	0.0358072	CDC20/MAD2L1	2
BP	GO:0048145	regulation of fibroblast proliferation	3/72	80/18723	0.00362438	0.0434237	0.0360583	CCNB1/MIF/EREG	3
BP	GO:0051303	establishment of chromosome localization	3/72	80/18723	0.00362438	0.0434237	0.0360583	KIF2C/CDCA8/CCNB1	3
BP	GO:0045786	negative regulation of cell cycle	6/72	385/18723	0.00362704	0.0434237	0.0360583	ORC1/TRIP13/CCNB1/MAD2L1/CDC45/BMP7	6
BP	GO:0048144	fibroblast proliferation	3/72	81/18723	0.0037535	0.0445254	0.0369731	CCNB1/MIF/EREG	3
BP	GO:0050000	chromosome localization	3/72	82/18723	0.00388539	0.045671	0.0379244	KIF2C/CDCA8/CCNB1	3
BP	GO:0009147	pyrimidine nucleoside triphosphate metabolic process	2/72	25/18723	0.0041317	0.0472769	0.0392579	CTPS1/NME1	2
BP	GO:0071450	cellular response to oxygen radical	2/72	25/18723	0.0041317	0.0472769	0.0392579	PRDX1/BMP7	2
BP	GO:0071451	cellular response to superoxide	2/72	25/18723	0.0041317	0.0472769	0.0392579	PRDX1/BMP7	2
BP	GO:2001251	negative regulation of chromosome organization	3/72	86/18723	0.0044411	0.049778	0.0413348	TRIP13/CCNB1/MAD2L1	3
BP	GO:0010469	regulation of signaling receptor activity	4/72	173/18723	0.00444488	0.049778	0.0413348	AREG/LY6E/EREG/LY6G6D	4
BP	GO:0021700	developmental maturation	5/72	280/18723	0.00446578	0.049778	0.0413348	CDC20/TRIP13/CCNB1/EREG/GAL	5
BP	GO:0019646	aerobic electron transport chain	3/72	87/18723	0.00458715	0.0506939	0.0420953	UQCRH/NDUFB9/CYC1	3
BP	GO:0022900	electron transport chain	4/72	175/18723	0.00462925	0.0507256	0.0421217	UQCRH/CCNB1/NDUFB9/CYC1	4
BP	GO:1901991	negative regulation of mitotic cell cycle phase transition	4/72	179/18723	0.00501334	0.0543204	0.0451067	ORC1/TRIP13/CCNB1/MAD2L1	4
BP	GO:0048477	oogenesis	3/72	90/18723	0.00504267	0.0543204	0.0451067	TRIP13/CCNB1/EREG	3
BP	GO:0000303	response to superoxide	2/72	28/18723	0.00516737	0.0543204	0.0451067	PRDX1/BMP7	2
BP	GO:0007064	mitotic sister chromatid cohesion	2/72	28/18723	0.00516737	0.0543204	0.0451067	CDC20/DSCC1	2
BP	GO:0090344	negative regulation of cell aging	2/72	28/18723	0.00516737	0.0543204	0.0451067	YBX1/MIF	2
BP	GO:0000305	response to oxygen radical	2/72	29/18723	0.0055364	0.0563666	0.0468059	PRDX1/BMP7	2
BP	GO:0009218	pyrimidine ribonucleotide metabolic process	2/72	29/18723	0.0055364	0.0563666	0.0468059	CTPS1/NME1	2
BP	GO:0045737	positive regulation of cyclin-dependent protein serine/threonine kinase activity	2/72	29/18723	0.0055364	0.0563666	0.0468059	CKS2/CCNB1	2
BP	GO:0095500	acetylcholine receptor signaling pathway	2/72	29/18723	0.0055364	0.0563666	0.0468059	LY6E/LY6G6D	2
BP	GO:0000079	regulation of cyclin-dependent protein serine/threonine kinase activity	3/72	94/18723	0.00569113	0.0574893	0.0477381	CKS2/CCNB1/CCNB2	3
BP	GO:0006221	pyrimidine nucleotide biosynthetic process	2/72	30/18723	0.00591718	0.0588532	0.0488706	CTPS1/NME1	2
BP	GO:0007176	regulation of epidermal growth factor-activated receptor activity	2/72	30/18723	0.00591718	0.0588532	0.0488706	AREG/EREG	2
BP	GO:0051304	chromosome separation	3/72	96/18723	0.00603325	0.0594187	0.0493403	TRIP13/CCNB1/MAD2L1	3
BP	GO:0009060	aerobic respiration	4/72	189/18723	0.00606595	0.0594187	0.0493403	UQCRH/CCNB1/NDUFB9/CYC1	4
BP	GO:0001516	prostaglandin biosynthetic process	2/72	31/18723	0.00630961	0.0599877	0.0498127	FABP5/MIF	2
BP	GO:0046457	prostanoid biosynthetic process	2/72	31/18723	0.00630961	0.0599877	0.0498127	FABP5/MIF	2
BP	GO:1905144	response to acetylcholine	2/72	31/18723	0.00630961	0.0599877	0.0498127	LY6E/LY6G6D	2
BP	GO:1905145	cellular response to acetylcholine	2/72	31/18723	0.00630961	0.0599877	0.0498127	LY6E/LY6G6D	2
CC	GO:0019814	immunoglobulin complex	17/73	167/19550	3.49942e-20	4.89919e-18	3.6836e-18	IGHV2-26/IGHJ1/IGHV4-61/IGLC7/IGLV9-49/IGHV4-28/IGHV4-31/IGLV6-57/IGHA1/IGHV1-24/IGHV3-74/IGHV3-15/IGHV3-49/IGLV1-40/IGHV3-30/IGHV4-39/IGHV5-51	17
CC	GO:0042571	immunoglobulin complex, circulating	13/73	77/19550	1.35434e-18	9.4804e-17	7.12812e-17	IGHV2-26/IGHV4-61/IGLC7/IGHV4-28/IGHV4-31/IGHA1/IGHV1-24/IGHV3-74/IGHV3-15/IGHV3-49/IGHV3-30/IGHV4-39/IGHV5-51	13
CC	GO:0009897	external side of plasma membrane	14/73	421/19550	4.32942e-10	2.0204e-08	1.5191e-08	IGHV2-26/IGHV4-61/IGLC7/IGHV4-28/IGHV4-31/IGHA1/IGHV1-24/IGHV3-74/IGHV3-15/IGHV3-49/IGHV3-30/IGHV4-39/IGHV5-51/LY6G6D	14
CC	GO:0000775	chromosome, centromeric region	7/73	198/19550	9.10202e-06	0.000318571	0.000239527	KIF2C/CDCA8/BIRC5/CCNB1/MAD2L1/DSCC1/OIP5	7
CC	GO:0098687	chromosomal region	8/73	348/19550	4.56743e-05	0.00127888	0.000961563	KIF2C/CDCA8/ORC1/BIRC5/CCNB1/MAD2L1/DSCC1/OIP5	8
CC	GO:0000307	cyclin-dependent protein kinase holoenzyme complex	3/73	42/19550	0.000516477	0.0120511	0.009061	CKS2/CCNB1/CCNB2	3
CC	GO:0005750	mitochondrial respiratory chain complex III	2/73	14/19550	0.00121565	0.0189102	0.0142182	UQCRH/CYC1	2
CC	GO:0010369	chromocenter	2/73	14/19550	0.00121565	0.0189102	0.0142182	CDCA8/OIP5	2
CC	GO:0045275	respiratory chain complex III	2/73	14/19550	0.00121565	0.0189102	0.0142182	UQCRH/CYC1	2
CC	GO:0000776	kinetochore	4/73	134/19550	0.0015933	0.0223062	0.0167716	KIF2C/BIRC5/CCNB1/MAD2L1	4
CC	GO:0000779	condensed chromosome, centromeric region	4/73	144/19550	0.00207279	0.0255493	0.01921	KIF2C/BIRC5/CCNB1/MAD2L1	4
CC	GO:0000793	condensed chromosome	5/73	244/19550	0.00218994	0.0255493	0.01921	KIF2C/RCC1/BIRC5/CCNB1/MAD2L1	5
CC	GO:0098798	mitochondrial protein-containing complex	5/73	268/19550	0.00327996	0.0322866	0.0242756	MRPS15/UQCRH/NDUFB9/MRPS28/CYC1	5
CC	GO:0005819	spindle	6/73	391/19550	0.00339565	0.0322866	0.0242756	KIF2C/CDC20/CDCA8/BIRC5/CCNB1/MAD2L1	6
CC	GO:1902554	serine/threonine protein kinase complex	3/73	81/19550	0.00345928	0.0322866	0.0242756	CKS2/CCNB1/CCNB2	3
CC	GO:0005746	mitochondrial respirasome	3/73	89/19550	0.00450756	0.0359722	0.0270468	UQCRH/NDUFB9/CYC1	3
CC	GO:0098803	respiratory chain complex	3/73	90/19550	0.00465062	0.0359722	0.0270468	UQCRH/NDUFB9/CYC1	3
CC	GO:0000314	organellar small ribosomal subunit	2/73	28/19550	0.00488194	0.0359722	0.0270468	MRPS15/MRPS28	2
CC	GO:0005763	mitochondrial small ribosomal subunit	2/73	28/19550	0.00488194	0.0359722	0.0270468	MRPS15/MRPS28	2
CC	GO:1902911	protein kinase complex	3/73	96/19550	0.00556675	0.0389672	0.0292987	CKS2/CCNB1/CCNB2	3
CC	GO:0070469	respirasome	3/73	100/19550	0.00623351	0.0415567	0.0312456	UQCRH/NDUFB9/CYC1	3
CC	GO:1990204	oxidoreductase complex	3/73	112/19550	0.00851135	0.0541631	0.0407242	UQCRH/NDUFB9/CYC1	3
CC	GO:0005743	mitochondrial inner membrane	6/73	495/19550	0.0104161	0.0627204	0.0471582	MRPS15/UQCRH/NDUFB9/MRPS28/CYC1/LDHB	6
CC	GO:0070069	cytochrome complex	2/73	42/19550	0.0107521	0.0627204	0.0471582	UQCRH/CYC1	2
MF	GO:0034987	immunoglobulin receptor binding	13/68	79/18368	1.58979e-18	2.62316e-16	2.30939e-16	IGHV2-26/IGHV4-61/IGLC7/IGHV4-28/IGHV4-31/IGHA1/IGHV1-24/IGHV3-74/IGHV3-15/IGHV3-49/IGHV3-30/IGHV4-39/IGHV5-51	13
MF	GO:0003823	antigen binding	15/68	171/18368	5.30563e-17	4.37714e-15	3.85356e-15	IGHV2-26/IGHV4-61/IGLC7/IGHV4-28/IGHV4-31/IGLV6-57/IGHA1/IGHV1-24/IGHV3-74/IGHV3-15/IGHV3-49/IGLV1-40/IGHV3-30/IGHV4-39/IGHV5-51	15
MF	GO:0016538	cyclin-dependent protein serine/threonine kinase regulator activity	3/68	50/18368	0.000839815	0.0323221	0.0284558	CKS2/CCNB1/CCNB2	3
MF	GO:0061575	cyclin-dependent protein serine/threonine kinase activator activity	2/68	13/18368	0.00102597	0.0323221	0.0284558	CKS2/CCNB1	2
MF	GO:0003697	single-stranded DNA binding	4/68	123/18368	0.00112022	0.0323221	0.0284558	YBX1/NME1/RAD54L/CDC45	4
MF	GO:0030548	acetylcholine receptor regulator activity	2/68	15/18368	0.00137452	0.0323221	0.0284558	LY6E/LY6G6D	2
MF	GO:0099602	neurotransmitter receptor regulator activity	2/68	15/18368	0.00137452	0.0323221	0.0284558	LY6E/LY6G6D	2
MF	GO:0003688	DNA replication origin binding	2/68	16/18368	0.00156713	0.0323221	0.0284558	ORC1/CDC45	2
MF	GO:0015453	oxidoreduction-driven active transmembrane transporter activity	3/68	72/18368	0.00241141	0.0442091	0.038921	UQCRH/NDUFB9/CYC1	3

## Sheet: Table S6
Table.S6 Functional annotation of DEGs between m5C cluster A and B. (analysis KEGG)
ID	Description	GeneRatio	BgRatio	pvalue	p.adjust	qvalue	geneID	Count
hsa04110	Cell cycle	6/32	126/8144	7.93267e-06	0.000571152	0.00046761	CDC20/ORC1/CCNB1/CCNB2/MAD2L1/CDC45	6
hsa04114	Oocyte meiosis	4/32	131/8144	0.00162174	0.0583825	0.0477985	CDC20/CCNB1/CCNB2/MAD2L1	4
hsa05210	Colorectal cancer	3/32	86/8144	0.00452095	0.108503	0.0888326	BIRC5/AREG/EREG	3
hsa04914	Progesterone-mediated oocyte maturation	3/32	102/8144	0.00726965	0.130854	0.107132	CCNB1/CCNB2/MAD2L1	3
hsa00190	Oxidative phosphorylation	3/32	134/8144	0.0152521	0.15161	0.124125	UQCRH/NDUFB9/CYC1	3
hsa00270	Cysteine and methionine metabolism	2/32	51/8144	0.0169176	0.15161	0.124125	PSAT1/LDHB	2
hsa00240	Pyrimidine metabolism	2/32	58/8144	0.0215631	0.15161	0.124125	CTPS1/NME1	2
hsa01240	Biosynthesis of cofactors	3/32	153/8144	0.0216533	0.15161	0.124125	CTPS1/NME1/PSAT1	3
hsa04932	Non-alcoholic fatty liver disease	3/32	155/8144	0.0224009	0.15161	0.124125	UQCRH/NDUFB9/CYC1	3
hsa04218	Cellular senescence	3/32	156/8144	0.02278	0.15161	0.124125	CCNB1/CCNB2/MYBL2	3
hsa04390	Hippo signaling pathway	3/32	157/8144	0.0231626	0.15161	0.124125	BIRC5/AREG/BMP7	3
hsa04115	p53 signaling pathway	2/32	73/8144	0.0330574	0.198344	0.162387	CCNB1/CCNB2	2
hsa01232	Nucleotide metabolism	2/32	85/8144	0.0436231	0.202144	0.165498	CTPS1/NME1	2
hsa04012	ErbB signaling pathway	2/32	85/8144	0.0436231	0.202144	0.165498	AREG/EREG	2
hsa05415	Diabetic cardiomyopathy	3/32	203/8144	0.0445595	0.202144	0.165498	UQCRH/NDUFB9/CYC1	3
hsa04260	Cardiac muscle contraction	2/32	87/8144	0.0454925	0.202144	0.165498	UQCRH/CYC1	2

## Sheet: Table S7
Table.S7 The signatures related to response of immunotherapy.
GeneSetName	Description	Genes
Alcoholism	Up	CREB3L4, H2AFV, H2AFZ, HIST1H2AB, HIST1H2AG, HIST1H2AH, HIST1H2AI, HIST1H2AM, HIST1H2BC, HIST1H2BD, HIST1H2BF, HIST1H2BJ, HIST1H2BK, HIST1H2BL, HIST1H2BN, HIST1H2BO, HIST1H3B, HIST1H3D, HIST1H3H, HIST1H4A, HIST1H4B, HIST2H2AB, HIST2H2AC, HIST2H2BE, HIST2H2BF, HIST2H3D, HIST3H2A
Base_excision_repair	Up	FEN1, LIG1, NEIL3, PARP1, PARP2, PCNA, POLE, POLE2, UNG
Cell_cycle	Up	BUB1, BUB1B, CCNA2, CCNB2, CCNE1, CCNE2, CDC20, CDC25A, CDC25C, CDC6, CDK1, CDK2, CDKN2A, DBF4, E2F1, E2F2, ESPL1, MAD2L1, MAD2L2, MCM2, MCM4, MCM6, MCM7, ORC1, ORC6, PCNA, PLK1, SKP2, SMC3, TFDP1, TTK, YWHAB
Cytokine-cytokine_receptor_interaction	Down	ACVR1, CCL24, FLT4, IFNGR1, IL4R, IL6ST, KIT, LIF, PDGFA, PDGFRB, TGFB1, TGFBR2, TNFRSF10B, TNFRSF14, TNFRSF1A
DNA_replication	Up	DNA2, FEN1, LIG1, MCM2, MCM4, MCM6, MCM7, PCNA, POLA2, POLE, POLE2, PRIM1, PRIM2, RFC2, RFC3, RFC4, RFC5, RNASEH2A, RPA1, RPA3
Fanconi_anemia_pathway	Up	BLM, BRCA1, BRCA2, BRIP1, EME1, ERCC4, FANCA, FANCB, FANCD2, FANCI, PALB2, RAD51, RAD51C, RMI1, RMI2, RPA1, RPA3, TOP3A, UBE2T
Homologous_recombination	Up	BLM, BRCA2, EME1, RAD51, RAD51C, RAD54L, RPA1, RPA3, TOP3A, XRCC2, XRCC3
MicroRNAs_in_cancer	Up	BRCA1, CCNE1, CCNE2, CDC25A, CDC25C, CDCA5, CDKN2A, DNMT1, E2F1, E2F2, EZH2, KIF23, STMN1, TRIM71
Mismatch_repair	Up	EXO1, LIG1, PCNA, RFC2, RFC3, RFC4, RFC5, RPA1, RPA3
Nucleotide_excision_repair	Up	CETN2, ERCC4, LIG1, PCNA, POLE, POLE2, RFC2, RFC3, RFC4, RFC5, RPA1, RPA3
Oocyte_meiosis	Up	AURKA, BUB1, CCNB2, CCNE1, CCNE2, CDC20, CDC25C, CDK1, CDK2, ESPL1, FBXO5, MAD2L1, MAD2L2, PLK1, SGOL1, SMC3, YWHAB
p53_signaling_pathway	Up	CCNB2, CCNE1, CCNE2, CDK1, CDK2, CDKN2A, GTSE1, PPM1D, RFWD2, RRM2
Progesterone-mediated_oocyte_maturation	Up	BUB1, CCNA2, CCNB2, CDC25A, CDC25C, CDK1, CDK2, MAD2L1, MAD2L2, PLK1
Proteasome	Up	IFNG, PSMA4, PSMB2, PSMB4, PSMC4, PSMD4, PSMD7
Pyrimidine_metabolism	Up	CTPS1, DTYMK, POLA2, POLE, POLE2, PRIM1, PRIM2, RRM2, TYMS
RNA_degradation	Up	CNOT10, EXOSC2, EXOSC8, LSM3, LSM4, LSM5, PARN
Spliceosome	Up	HNRNPM, LSM3, LSM4, LSM5, MAGOHB, PRPF19, SF3B2, SF3B3, SF3B4, SNRNP40, SNRPA1, SNRPC, USP39, WBP11
Systemic_lupus_erythematosus	Up	H2AFV, H2AFZ, HIST1H2AB, HIST1H2AG, HIST1H2AH, HIST1H2AI, HIST1H2AM, HIST1H2BC, HIST1H2BD, HIST1H2BF, HIST1H2BJ, HIST1H2BK, HIST1H2BL, HIST1H2BN, HIST1H2BO, HIST1H3B, HIST1H3D, HIST1H3H, HIST1H4A, HIST1H4B, HIST2H2AB, HIST2H2AC, HIST2H2BE, HIST2H2BF, HIST2H3D, HIST3H2A, IFNG
Viral_carcinogenesis	Up	CCNA2, CCNE1, CCNE2, CDC20, CDK1, CDK2, CDKN2A, CREB3L4, GTF2E1, HIST1H2BC, HIST1H2BD, HIST1H2BF, HIST1H2BJ, HIST1H2BK, HIST1H2BL, HIST1H2BN, HIST1H2BO, HIST1H4A, HIST1H4B, HIST2H2BE, HIST2H2BF, SKP2, YWHAB
IFN-γ_signature	UP	TIGIT, CD27, CD8A, PDCD1LG2, LAG3, CD274, CXCR6, CMKLR1, NKG7, CCL5, PSMB10, IDO1, CXCL9, HLA-DQA1, CD276, STAT1, HLA-DRB1, HLA-E
APM_signal	UP	B2M, HLA-A, HLA-B, HLA-C, TAP1, TAP2

## Sheet: Table S8
Table.S8 The different immunotherapy-predicted pathways between the two m5C clusters.
id	logFC	AveExpr	t	P.Value	adj.P.Val	B
Cell_cycle	-0.0260171	0.85652	-10.4308	1.18621e-23	2.37243e-22	41.8217
Oocyte_meiosis	-0.0265658	0.847299	-10.3042	3.6962e-23	3.6962e-22	40.6942
Progesterone-mediated_oocyte_maturation	-0.0304871	0.863265	-10.105	2.16351e-22	1.44234e-21	38.9417
Spliceosome	-0.0131182	0.919254	-9.85687	1.8906e-21	9.453e-21	36.7927
Mismatch_repair	-0.0195552	0.893099	-9.74453	4.98031e-21	1.99212e-20	35.8328
Nucleotide_excision_repair	-0.018929	0.842868	-9.63336	1.28843e-20	4.29476e-20	34.8911
DNA_replication	-0.0208145	0.878366	-9.21482	4.29521e-19	1.2272e-18	31.4187
Homologous_recombination	-0.0239154	0.752486	-9.19625	5.00461e-19	1.25115e-18	31.2674
Viral_carcinogenesis	-0.0192272	0.831701	-9.00003	2.4826e-18	5.51689e-18	29.6828
Pyrimidine_metabolism	-0.0230378	0.830795	-8.96963	3.17443e-18	6.34886e-18	29.4396
MicroRNAs_in_cancer	-0.0282114	0.76574	-8.95562	3.55444e-18	6.46261e-18	29.3278
p53_signaling_pathway	-0.0220487	0.797465	-8.75015	1.83742e-17	3.06237e-17	27.7034
RNA_degradation	-0.0151752	0.895094	-8.62506	4.92459e-17	7.57629e-17	26.7289
Fanconi_anemia_pathway	-0.0207599	0.756379	-8.56487	7.88286e-17	1.12612e-16	26.2641
Base_excision_repair	-0.0157586	0.840539	-7.82396	2.0885e-14	2.78467e-14	20.7579
Proteasome	-0.00826052	0.965492	-6.67735	5.2381e-11	6.54763e-11	13.0631
Cytokine-cytokine_receptor_interaction	0.00722722	0.860268	3.57989	0.000369447	0.000434643	-2.16863

## Sheet: Table S9
Table.S9 The expression of m5C cluster-related genes in black module.
	TCGA-CM-4746-01A-01R-1410-07	TCGA-DM-A0XD-01A-12R-A155-07	TCGA-AA-3511-01A-21R-1839-07	TCGA-AA-A01K-01A-01R-A00A-07	TCGA-A6-6650-01B-02R-A277-07	TCGA-F4-6461-01A-11R-1774-07	TCGA-AA-3979-01A-01R-1022-07	TCGA-DT-5265-01A-21R-1830-07	TCGA-DY-A0XA-01A-11R-A155-07	TCGA-AG-3600-01A-01R-0826-07	TCGA-DC-5869-01A-01R-1660-07	TCGA-G4-6317-01A-11R-1723-07	TCGA-AA-3673-01A-01R-0905-07	TCGA-AA-3968-01A-01R-1022-07	TCGA-CM-5349-01A-21R-1723-07	TCGA-F4-6809-01A-11R-1839-07	TCGA-AA-3506-01A-01R-1410-07	TCGA-A6-A567-01A-31R-A28H-07	TCGA-AD-6548-01A-11R-1839-07	TCGA-A6-A56B-01A-31R-A28H-07	TCGA-AA-3693-01A-01R-0905-07	TCGA-G4-6321-01A-11R-1723-07	TCGA-AA-3675-01A-02R-0905-07	TCGA-D5-6536-01A-11R-1723-07	TCGA-AA-3554-01A-01R-0826-07	TCGA-DC-6683-01A-11R-1830-07	TCGA-EI-6882-01A-11R-1928-07	TCGA-AA-3514-01A-02R-0821-07	TCGA-5M-AAT4-01A-11R-A41B-07	TCGA-CM-5863-01A-21R-1839-07	TCGA-CM-4744-01A-01R-A32Z-07	TCGA-A6-2671-01A-01R-1410-07	TCGA-DM-A28K-01A-21R-A32Y-07	TCGA-AA-3660-01A-01R-1723-07	TCGA-AA-3679-01A-02R-0905-07	TCGA-AZ-5403-01A-01R-1653-07	TCGA-AA-3521-01A-01R-0821-07	TCGA-F4-6459-01A-11R-1774-07	TCGA-AD-6895-01A-11R-1928-07	TCGA-4N-A93T-01A-11R-A37K-07	TCGA-AA-A022-01A-21R-A16W-07	TCGA-AA-3973-01A-01R-1022-07	TCGA-AA-3492-01A-01R-1410-07	TCGA-CA-5254-01A-21R-1839-07	TCGA-A6-2677-01A-01R-0821-07	TCGA-A6-2682-01A-01R-1410-07	TCGA-AA-3530-01A-01R-1022-07	TCGA-CK-5915-01A-11R-1653-07	TCGA-D5-6923-01A-11R-A32Z-07
MIR27A	2.0585	0	1.22475	0	2.13377	0	0	0	0	0	0	0	0	0	0	2.53536	4.56761	0	1.39954	2.49061	0	0	0.807246	1.87944	4.21309	1.02686	0	1.51415	0	1.70927	0.687215	2.82443	0	0.934354	1.72716	0.964655	0	0.947058	3.07294	1.27824	3.0417	1.55736	2.31239	0	1.33174	2.91187	1.52516	1.65762	2.80141
EMSLR	2.93627	0.158043	2.44313	4.78057	0.169887	0.591019	5.58834	4.70505	5.61813	2.32102	6.57933	6.63816	5.28493	5.58725	5.23744	4.45961	3.71654	3.66997	4.94555	6.26506	4.86997	1.64456	4.74872	3.4306	3.94974	3.75625	4.6528	2.79825	6.04125	4.28547	5.75473	4.94404	4.99621	5.26285	4.78599	6.08661	1.11399	4.93393	5.10927	3.46132	3.82038	4.9981	4.35976	4.77535	6.02497	4.30542	5.68637	5.93549	6.02786
AC016735.1	2.04455	5.26822	3.73575	1.70087	3.72984	3.19109	5.14857	6.10606	5.34714	5.9176	5.56664	5.61079	2.5331	3.60637	3.75712	4.38184	1.80394	4.65789	2.549	4.66271	3.92034	3.36988	4.50574	6.43521	3.91804	4.77052	4.66745	1.15177	5.98187	5.78237	3.70586	3.52496	4.24422	4.45867	2.47587	5.42515	4.4903	3.05824	3.28029	5.31118	1.28013	5.96332	1.56482	4.97773	1.99846	3.26169	4.41944	4.40688	4.36822
VSNL1	3.93551	4.35942	4.15069	4.51421	5.64003	5.27068	7.20738	4.92097	4.39751	5.21303	5.58595	4.08936	5.74282	2.14399	6.18252	5.21737	1.34521	6.17586	4.681	4.36147	4.13006	1.13226	5.48526	4.43966	3.68511	2.89118	4.58396	0.380951	5.70201	4.404	3.54577	5.72859	4.62952	5.09138	4.73739	3.1254	5.77724	0.986902	6.08232	3.24337	2.22667	2.91915	4.07579	4.12606	3.52698	3.61917	4.5269	3.05717	3.80127
SNHG5	6.30356	8.25218	4.87536	6.33138	5.53826	7.46924	8.54032	5.71527	5.79896	4.60525	7.18801	7.79915	7.37203	7.31483	5.28722	6.00477	6.71119	5.18237	8.23934	5.49542	7.83723	3.69577	8.29031	7.18943	6.48994	7.60293	6.54116	6.06655	6.54189	5.53324	6.20329	6.96892	8.69489	7.68663	7.37909	7.52427	7.95308	5.99242	5.6241	5.5528	7.26538	7.72065	7.50925	5.32521	8.33729	7.58305	5.51659	4.92401	7.33492
AC243919.1	3.99819	8.73125	7.87817	5.98868	7.0603	8.39165	8.72947	8.70241	9.99411	9.27497	6.54643	9.99845	8.77837	5.22379	9.14844	6.35035	7.20157	5.08053	5.54844	7.18488	9.21912	8.09391	10.7349	9.19736	6.66279	9.50718	7.92979	6.17965	5.57051	7.91452	10.3078	6.00452	9.82063	9.10319	8.63363	10.4881	8.12527	4.66268	8.5505	8.52496	6.77001	8.51346	8.27008	8.96448	9.22266	8.46259	8.04642	9.18177	8.93729
BX284668.4	3.76947	3.25027	3.99888	2.51746	2.98866	3.43792	3.11196	5.17281	3.29481	5.35348	5.02227	2.81653	1.2267	4.19328	2.4279	3.7795	3.78527	3.65383	4.6305	0.773485	5.11941	3.34121	5.5598	3.46081	3.13475	4.05422	3.90379	1.43837	3.97777	4.95839	4.56514	2.31317	4.69303	4.91818	3.13843	4.68329	3.50366	4.79628	3.31403	3.91808	2.55769	3.13048	0.686266	4.06403	3.46156	2.9094	3.39461	4.2753	2.56755
PSAT1	6.26366	6.06506	4.0644	6.51696	4.56255	5.47973	7.74896	6.23552	7.77653	6.48667	6.81083	7.30865	6.3029	7.11744	4.98418	6.04942	7.49572	4.30969	7.66348	3.80855	7.0459	3.99491	7.09535	6.46071	5.84737	5.91569	6.55304	6.0089	7.40994	5.42621	6.46277	6.59694	5.33939	6.23038	4.39351	6.05909	5.46181	6.75153	5.30991	4.33323	5.8909	3.72911	6.84442	6.89851	6.96465	6.05251	7.79107	7.5301	7.74184
STEAP1	4.72937	4.53609	4.23103	4.39411	3.96205	4.99477	5.53899	6.16377	5.23674	5.62849	6.76095	4.43488	5.80629	6.06405	5.29153	4.98151	4.8018	3.53703	6.33789	3.25369	3.68124	4.2321	5.78111	4.99005	5.47321	4.30931	5.56742	4.06022	5.89773	5.31824	4.6002	2.81947	4.41553	4.24254	2.47186	6.44763	3.03098	5.61253	6.45518	4.51046	3.87599	3.39419	5.2238	6.58962	5.94452	6.39785	5.81645	6.65116	5.60012
LINC01357	1.81713	3.49689	1.87388	1.7102	1.76616	0.165581	2.41549	2.27817	2.76927	2.84235	2.12265	3.75453	2.22438	2.26333	2.92065	2.58701	1.59075	2.03693	0.284133	3.1167	3.09699	1.55871	0.262173	2.33198	1.35298	2.92939	1.92202	0.318072	2.90519	2.70705	4.19139	1.59497	1.87817	1.49358	2.77273	3.08072	1.42127	2.98276	2.49695	3.14739	1.88429	1.02348	1.36816	1.57861	2.21056	0.519621	0.998766	2.28265	2.47569
TFRC	5.74905	5.92415	6.02055	7.30958	8.39687	6.44592	7.4725	5.2706	7.82752	8.13293	8.01841	6.7979	6.90988	6.71106	5.22467	6.02343	5.89246	6.79867	7.82755	6.9756	6.88388	5.83981	7.90047	5.22731	7.88618	8.00833	7.14409	5.59038	8.70294	6.92125	6.97959	6.36299	5.84086	7.38516	6.24363	7.53815	6.919	6.3737	7.09259	6.02395	5.58044	5.54767	7.78943	8.24211	8.6976	7.58572	7.78255	8.02174	8.06623
LRRC6	2.24275	3.10349	3.63164	3.57848	3.38119	1.15932	4.94006	2.55628	2.15121	4.11485	4.35927	3.57662	4.15292	2.67155	2.56406	3.17068	2.02941	2.86908	3.28721	2.75973	2.29365	2.71168	2.53092	1.28058	2.02344	3.5147	3.20365	2.15055	4.16261	3.67466	3.95203	2.61452	4.24798	2.56348	1.89724	3.67615	1.93994	2.25637	1.20704	3.09497	1.45782	1.94001	0.785766	3.01328	2.98195	3.96042	3.21404	0.931758	3.2073
SCD	5.60193	8.07173	6.72987	8.4474	7.30588	7.89717	9.20626	7.59589	9.08718	8.40057	8.63644	8.3958	8.17806	8.4074	8.5066	7.56785	7.01219	6.70665	9.35261	8.47244	7.2259	7.16572	8.80456	6.76424	8.84725	9.26445	8.66952	7.50439	9.48317	7.16574	6.97608	8.03787	8.27136	8.02051	7.21822	8.14157	7.51841	9.00277	6.71036	6.80839	4.30253	7.74652	7.86517	9.23601	9.22501	7.76197	7.79888	9.31416	9.23866
FAM81A	2.133	3.21897	2.22182	3.12877	1.87552	2.10071	3.46418	3.58789	2.00241	2.97375	1.57106	1.74628	1.5622	2.62643	3.0557	1.84295	2.31328	2.60292	3.38533	2.76862	2.12932	2.05701	2.79607	1.69398	1.84397	1.98015	4.16102	0.851747	2.83977	2.79185	3.06556	1.72107	1.77777	2.81788	1.88047	1.89319	1.94679	2.55873	2.5794	2.65354	2.37525	0.676071	3.53548	4.11253	2.99628	2.45194	4.08477	1.78907	3.30635
IRF8	4.41473	3.39053	4.34453	4.92857	4.07665	4.65627	6.64133	3.77864	4.9015	2.96059	5.48369	5.9311	5.93109	5.7934	4.96854	4.24066	5.12835	4.17823	5.62406	4.12728	3.51422	4.01908	4.19662	3.04857	5.11327	5.07623	4.75889	5.33662	4.93596	4.88504	6.06124	4.75072	3.37615	5.05307	5.31188	6.36809	3.05028	5.66848	3.99978	3.55697	5.87739	2.99254	6.82787	5.03562	5.57091	4.25883	5.11043	4.29826	5.66884
LINC02313	3.1828	3.92336	2.07852	1.29569	2.36875	3.31559	1.87915	3.34856	4.09959	2.4945	4.89696	3.12999	4.32063	3.92585	2.97803	1.55768	3.17837	1.71952	3.91222	2.2028	2.78953	2.85408	2.98412	2.71655	3.17286	2.68806	3.0607	1.63508	2.90179	2.62076	4.88538	1.05548	2.15418	3.53537	2.30232	4.08105	1.7605	4.69333	3.44821	2.44555	2.23069	1.90909	2.84571	1.04281	4.11697	3.84996	3.12507	3.11109	2.32839
LDHB	8.62207	9.32255	7.9722	8.85637	7.56557	5.6387	9.33789	8.2232	8.97262	9.49111	9.49878	9.00293	8.23325	8.48179	9.604	8.40911	7.52606	8.28612	9.4297	8.27794	8.37386	6.20278	9.02447	8.02514	8.58442	9.33341	8.87226	7.20305	9.44394	6.4758	3.83052	8.64667	7.89306	9.3704	7.58265	8.84785	9.20279	9.53913	8.51002	6.42595	4.091	8.47967	9.44186	9.46296	9.4644	9.00571	9.1262	9.66608	9.53529
SQLE	5.10351	4.98878	5.62554	5.7526	5.75941	5.13998	7.73839	4.8716	6.70581	6.75116	6.85361	7.25486	6.69808	6.04038	5.73235	5.20252	3.93227	5.66511	7.92405	6.1357	5.95993	6.03798	6.03151	5.70819	6.05049	7.06959	6.43472	4.36515	7.42575	6.07426	5.52099	6.02444	6.29786	7.06691	6.02085	7.1842	5.74294	6.67163	5.99846	5.28841	2.71897	5.78155	6.27703	5.68148	7.97467	6.13643	5.99053	6.40449	7.5625
CHAC2	3.43468	3.44847	2.22383	3.14975	3.10488	2.52499	4.91156	3.15398	2.43921	4.04797	4.83378	2.79503	3.24861	3.66874	2.93108	2.5298	2.26299	2.63189	3.86693	3.32229	2.62023	2.70318	3.86282	1.70823	4.41792	2.59066	4.61775	1.3417	3.62627	2.52	4.18186	2.71536	3.67721	3.56879	2.72118	4.83452	2.16353	2.7672	3.54786	1.90127	2.11503	1.90829	3.99921	4.21482	3.74967	2.33513	3.58245	4.34631	3.8566
CENPF	2.76732	3.77687	4.28999	4.14217	5.76227	4.3986	4.01411	4.21907	4.70437	4.94313	3.93199	4.05185	4.12548	4.47466	4.88639	4.24674	2.83548	3.97028	5.34014	5.04905	3.47265	1.92485	4.65801	4.90245	3.66469	4.59649	6.3836	2.03439	4.94811	3.65902	3.87052	3.22988	5.28584	4.90756	3.4255	3.25014	4.10735	4.31669	4.89148	3.01113	3.11691	3.41227	3.41611	4.2413	4.46169	2.70226	3.95648	5.49642	5.00369
TRAPPC2B	1.55709	0.593873	2.62054	2.99043	2.27034	2.60273	0.44715	3.52316	3.85035	1.96799	3.95554	2.05212	3.04712	2.67178	1.4062	3.69485	1.28801	2.09416	1.53933	3.39004	2.30967	2.90836	2.51019	3.48127	1.92807	3.59812	1.53377	0.771519	2.84166	2.68076	1.12955	1.86354	3.89933	3.97887	2.80025	3.98741	2.24538	3.38203	3.45907	3.39667	2.57536	3.28055	3.36711	2.48229	2.44101	2.87822	2.92555	3.34567	2.74797
MKI67	3.62933	5.13885	5.39273	5.20826	6.0902	4.50147	4.87273	5.51441	5.72119	5.00386	4.9845	4.62198	5.467	5.80505	4.56018	5.37529	4.73913	4.22707	6.87244	5.61981	4.52767	3.3775	5.01906	5.80337	5.51768	5.35225	7.37047	4.12139	6.47861	4.50378	4.42342	4.92024	5.86431	5.7806	4.54614	3.58149	4.92278	5.79289	6.07297	4.10576	3.93153	4.41333	4.85209	5.27581	5.38709	4.05485	5.0972	7.30141	6.55131
HMGCS1	4.94979	5.28661	5.31614	5.50522	6.26186	5.44937	6.5827	4.82785	6.03435	5.56337	6.70258	5.53624	6.09912	5.99245	5.01781	5.44768	4.38589	5.4509	7.12016	6.16934	5.65142	6.4599	6.6002	4.75969	7.65061	6.77236	7.09144	4.42063	7.25628	5.6213	5.23037	4.96575	6.38595	5.89303	4.46736	7.02361	5.19992	6.183	6.65396	5.62412	4.14223	5.1362	6.19036	6.62245	6.81489	5.57138	6.26779	6.30643	6.14788
AC106900.1	2.77436	2.67965	2.39977	1.4238	1.91812	3.35521	1.18108	4.91411	2.40847	2.49981	2.43308	3.77047	3.31462	1.8637	2.50603	3.64	0.949686	4.08027	2.73187	1.94188	3.7482	1.48628	3.24602	3.8485	0.970444	2.02277	2.25943	1.49928	2.12095	3.04632	3.32311	3.42352	1.70983	2.19744	3.16351	2.09696	2.20963	1.903	1.49799	1.78875	2.07184	2.94368	4.66692	0.243612	3.20356	0.850298	2.36717	3.0744	2.33356
LINC02482	2.7763	2.2834	3.53946	0.706718	2.81855	2.23932	2.81352	2.9876	3.6655	0	4.31188	5.28539	3.38014	2.79661	0.909954	2.77121	2.378	3.61956	3.60919	1.18963	2.91457	1.1271	2.58247	1.57576	1.95713	3.75122	2.0371	1.61289	2.59279	3.0725	3.11588	0.643585	2.49903	3.45088	1.18987	4.44326	2.77315	2.69788	2.51069	2.52166	3.0393	2.08149	3.12086	1.96415	2.3802	3.23932	2.71248	1.67388	2.2403
AC087343.1	3.91024	2.00254	1.81766	1.69877	2.90533	1.48724	2.13207	2.16958	4.23983	2.0382	3.93905	2.59169	2.11924	2.95461	1.59949	2.05346	1.16559	2.27367	1.59337	2.01247	3.65771	1.40776	2.1531	1.61033	2.94919	2.99741	2.59837	0	2.10017	1.57918	2.61118	1.69939	1.61679	1.48296	2.82196	2.82665	3.67268	1.96168	4.11692	2.17347	3.6602	2.61007	2.388	1.73661	1.99618	2.6686	2.13508	1.37429	2.02297
AL035461.2	1.64174	3.22239	2.47973	2.82956	3.63615	2.13947	3.38637	4.21008	3.63705	2.27532	4.47877	3.61257	3.39627	5.17505	2.9093	2.58463	1.93262	2.78323	2.9909	3.45577	1.70367	0.966199	2.22759	3.22889	2.33999	2.28132	2.3692	0.871023	3.41356	2.01473	3.04722	1.36999	3.22789	2.5892	3.03972	2.46801	1.81009	2.43832	3.78365	3.89704	2.0809	3.27462	1.30818	2.83201	3.67161	2.42529	3.67155	3.14715	1.63738
AADAT	3.14872	1.9894	1.57376	3.23437	2.95757	1.6687	3.40184	2.97614	3.13167	2.43594	4.05614	3.55214	3.96161	3.37887	3.31241	1.89748	2.83616	2.60344	3.80609	3.54081	3.43127	1.35425	3.61616	3.01449	2.70254	3.11371	4.80489	2.75091	3.40558	1.64995	2.62966	3.17606	3.97571	3.37078	4.06353	3.47043	1.86541	3.2328	3.75786	2.55728	3.08682	3.23879	3.37767	0.371195	4.65161	3.14645	4.27649	4.37205	4.045
TMEM99	3.40833	3.888	3.04679	3.15463	1.42144	3.93794	3.39586	4.27852	3.48347	4.03518	3.84199	4.27389	2.6408	3.06691	3.06711	2.21524	2.93082	2.65091	3.50584	3.96074	1.97127	2.889	3.87227	3.71387	3.5066	4.20479	2.95376	1.9335	4.04644	2.71634	2.7874	2.52886	2.38185	1.90216	3.38711	3.20683	3.91751	3.68813	3.15469	1.60769	1.96889	3.14217	3.52108	3.45601	3.1644	2.8363	3.08828	2.59755	3.54812
HMMR	2.2616	4.14596	4.67304	3.78038	4.57618	2.87739	6.66458	3.88251	4.83454	3.68903	6.02426	4.83511	4.72562	4.35156	4.36472	4.41761	3.46629	4.56565	5.65191	3.95104	4.97047	2.47316	5.48616	3.98956	4.53222	5.04594	5.63845	1.89615	5.02807	3.21133	4.87138	2.94313	4.41082	5.22554	4.41803	4.92508	3.71117	4.31897	5.34082	2.97012	1.02308	3.5443	4.87677	4.20921	5.23565	3.77334	4.75579	5.09516	5.27053
TYMS	6.22348	4.76664	3.87589	5.04289	4.72424	4.55197	5.3714	4.73022	4.51766	6.07084	5.19428	5.46714	5.64976	5.52698	4.87396	3.65781	5.79471	5.23469	5.88179	5.11698	4.3725	3.81395	5.83177	4.79959	6.1905	4.36185	6.89325	6.19993	5.04399	5.14404	5.96056	4.77181	6.21985	4.91102	4.66519	5.20712	4.19241	5.17531	6.54985	3.14647	5.17906	3.68978	7.1548	6.28692	5.40572	4.73086	5.05595	6.71868	5.24994
PCLAF	4.8433	4.88282	3.38804	4.44071	3.55284	3.61825	5.0995	4.34968	5.10142	5.48557	5.33556	4.62577	4.06281	4.59643	5.01221	3.46779	4.0512	2.78503	5.49152	4.35041	3.19067	3.0898	5.1035	4.00333	4.5484	3.96825	5.60186	3.39235	4.84226	3.94625	5.52973	2.85967	5.15814	4.90977	4.87689	4.42855	3.38594	4.31745	5.04325	2.79809	2.63196	2.04456	4.57472	4.92408	4.68473	4.31821	4.76597	4.90749	4.77511
AC087741.2	0.78053	2.58077	2.30494	0	1.01754	0.871933	2.85385	2.84482	3.42043	1.74	2.52874	4.23671	1.86356	2.552	2.62662	2.50124	1.44185	3.05886	2.63232	2.86504	2.32523	1.16683	2.13769	1.14733	0	1.93478	1.53805	1.8178	2.09372	2.03146	2.11119	0	1.71512	2.57476	2.37618	1.84367	0.96685	2.25921	1.54669	3.37477	2.78774	2.43455	1.48492	1.43036	2.84634	0	1.82994	1.78372	2.60343
ARHGAP11A	3.00183	4.16499	3.3378	3.65753	4.99831	3.93589	3.83933	4.29244	4.7433	3.91554	4.53122	3.63519	3.61418	4.32689	4.15225	3.0123	3.13143	3.13119	5.2214	3.1178	3.10272	2.25247	4.04245	4.11084	4.22648	3.88252	5.39916	2.40662	4.40353	3.80082	3.9352	4.2319	4.48893	4.59784	3.64666	3.42259	3.50718	4.42429	4.74262	1.93986	1.86837	2.39719	4.12823	4.42458	4.0069	3.01566	4.52313	5.78815	5.36252
ANKRD22	5.44154	5.89298	5.59766	6.15042	4.87618	5.59737	6.74915	6.78868	5.38887	4.42748	5.56543	5.40074	7.35336	4.88192	5.3079	5.95447	5.47402	5.39509	6.60755	3.54958	7.28425	5.27707	6.28075	3.5574	5.63522	6.24971	5.56373	3.56821	5.91476	6.54262	6.94112	4.32405	5.94175	5.14244	5.73363	6.6844	5.72569	4.81707	6.70874	5.84524	4.6381	4.4928	5.16618	7.26174	6.36442	4.9036	6.21513	6.9105	6.37102
LRRCC1	2.01677	3.2357	4.02312	2.67167	4.39378	3.38842	4.81266	3.30345	5.18782	3.80539	5.22632	5.05745	4.69065	4.32567	4.42566	3.43496	1.9473	4.2041	4.68993	3.91869	3.85272	2.93332	3.90316	3.31323	2.81452	4.55543	4.50073	1.55773	4.46845	4.20959	4.18552	3.23748	4.44233	3.98326	3.67165	5.67245	2.90365	3.91142	2.8928	2.94806	2.35048	2.90564	2.67956	4.15173	5.65502	3.32114	4.3346	4.8683	5.12456
GINS1	4.14497	4.50647	3.84375	3.59472	3.96923	3.28124	5.97637	3.94462	4.64113	4.61382	6.30417	3.81812	5.65624	6.42763	4.35462	3.77818	4.46266	4.7313	5.33363	4.47931	4.73396	2.07434	4.74384	4.67175	4.89649	3.50654	5.37948	3.79911	5.04506	3.20572	5.1906	4.46487	4.24336	5.17297	4.56049	5.81375	4.98338	4.97791	4.83085	3.76406	3.34022	4.71484	5.07011	4.62364	6.07859	4.46084	5.19158	5.5124	3.95929
HACD1	2.15784	1.64067	0.418164	1.90754	2.70895	1.68228	1.73615	2.88489	2.01206	1.79311	1.2321	3.40927	2.55225	3.21282	2.55552	1.74881	1.44008	1.99342	1.34749	2.23804	1.98372	0.298826	0.714651	0.781261	2.69837	0.896056	2.83966	1.11565	2.11189	1.47946	2.36678	0.787927	1.66599	2.25696	1.9654	1.87968	1.04165	2.75772	2.5739	1.84023	2.44327	1.63273	1.19961	0.777657	2.25596	2.07034	2.21304	0.314801	2.78125
DYNLT2B	3.4733	3.01339	2.58026	0.892438	1.737	2.81065	2.91776	3.88416	2.19957	3.19918	3.27693	4.19531	2.21505	3.24879	2.41857	1.9379	3.14081	3.01541	3.75059	0.901239	1.88348	1.64152	1.72253	2.12252	2.67132	2.52144	1.3158	2.4678	3.1733	1.60254	3.97323	3.04187	2.8582	1.61028	2.41674	3.54388	1.12825	1.48582	2.70128	2.33916	2.06012	1.7794	2.31424	2.12751	2.04753	3.43357	2.17864	2.56655	2.81302
LACTB2	4.95646	5.05347	5.84608	5.77439	4.99911	4.60675	8.3423	5.96947	5.22313	5.48245	7.34936	7.20693	5.66773	5.34249	5.61991	4.86831	5.31612	5.42942	5.5307	4.79115	5.26746	5.40749	4.9451	3.72571	5.45682	6.93616	6.45205	4.59064	5.46018	6.66482	7.3592	2.89731	6.02	6.29801	5.48467	7.19768	4.17714	6.2565	5.97039	3.79377	4.02277	4.18503	5.56896	6.0188	5.55147	5.35994	5.07786	5.08152	6.20461
RIBC2	1.10858	2.45863	1.94279	1.68008	1.81729	1.87761	2.5534	2.2548	3.63881	2.53739	2.36718	2.82973	2.0004	2.58352	1.90248	2.18084	1.91289	2.08509	2.51522	2.22442	2.38846	1.01626	1.47114	1.82097	0.878028	1.11059	3.79401	2.0113	2.70949	1.80893	2.49604	0.177238	3.19945	2.76436	1.19596	1.56704	1.34359	0.355183	3.78573	1.23124	1.35307	1.97186	2.65192	3.49583	2.77982	2.21595	2.28521	2.44501	1.71258
FAM111B	2.74858	3.8002	3.83628	3.33837	4.64214	3.73822	5.15382	3.04053	4.61905	3.23355	4.66953	2.87521	5.19275	4.37475	3.26645	4.49651	3.65743	4.56524	4.90173	5.52685	4.91234	2.254	5.04408	2.64332	3.89306	4.12136	5.52673	2.75962	3.95761	2.90557	3.9838	3.59522	4.92505	4.92317	3.89763	4.63152	3.41251	3.47964	4.31522	3.25087	1.99277	3.45493	3.9277	4.2032	5.55769	3.62434	4.64199	5.83289	4.86257
ATAD2	3.11538	3.54257	4.13401	4.37496	5.81705	3.97575	5.96379	3.80744	5.44283	5.0862	5.26982	5.10423	4.93345	4.81823	4.85199	3.97927	3.26728	4.26098	5.77279	4.85533	3.9476	2.7173	4.08945	4.25961	4.16355	5.04964	5.90095	2.62926	5.19663	4.28159	4.29829	4.62538	4.65969	5.84837	4.27487	4.87441	3.68438	4.96959	5.25909	2.89594	2.88863	3.45486	4.12188	4.87144	5.11191	3.93905	4.29471	5.33124	6.25031
CENPU	4.35628	4.69352	3.00513	3.26021	4.14145	4.49598	4.55708	4.304	4.72614	4.03195	4.54822	5.68786	4.79621	4.67024	4.65638	4.52316	3.5483	2.94328	5.28588	3.85648	4.41466	3.01065	4.0878	4.25682	3.73978	4.87201	6.12507	2.92966	4.92108	3.21011	5.38014	3.96554	4.74535	4.42643	5.57569	5.46868	3.99102	4.22091	5.15988	1.99075	3.01947	4.06227	5.14229	4.10371	5.21508	4.66134	4.79131	5.24463	4.44884
CCL15	2.58152	4.20136	3.95805	3.40263	2.95926	2.66772	3.43124	4.59336	2.49093	3.98917	4.12194	3.48861	2.51811	3.07371	3.44513	3.01056	2.81902	2.22752	3.5771	2.19554	3.10133	5.45398	2.53584	3.47726	1.97249	4.44992	3.17749	1.64835	3.25834	3.26123	4.10945	0.935463	4.05015	3.2228	3.40458	3.95087	3.02801	3.81122	2.08092	2.89034	1.72904	2.68724	3.72232	6.30401	3.44108	2.94281	2.75028	3.21671	2.62936
FABP5	6.82073	5.56112	4.13925	5.53001	3.57823	4.49731	7.28195	4.96861	5.41332	6.03427	6.16425	6.41675	5.95613	4.7213	5.39124	5.07184	4.26279	4.99563	6.27727	4.6802	5.08873	3.52579	5.1519	4.41675	5.29618	5.08597	4.98853	3.96068	6.80119	4.91157	6.5177	5.80443	5.30641	5.9147	4.85945	5.99362	4.07801	5.5758	4.9126	5.15845	5.45704	4.2608	4.60379	4.73058	6.93286	4.89706	5.07586	4.96283	6.6584
DEPDC1	2.55901	2.70092	3.00079	2.1776	4.87545	2.74052	4.47755	2.78901	3.28969	3.87371	4.00592	0.194684	3.29888	3.60828	3.06625	2.53119	2.13777	2.94371	4.15599	2.75876	3.44628	1.55914	3.44584	2.27344	3.47209	3.52187	5.26322	1.31961	3.14055	2.47984	3.30854	1.7955	3.327	3.66116	2.83515	3.12211	2.56614	3.45023	3.63453	1.20126	1.45394	1.82436	3.278	2.69636	4.14857	2.94951	3.54164	4.32117	3.87938
SMC4	2.44302	3.33229	4.43719	3.40441	5.02392	4.55282	5.35542	3.23678	4.63212	4.56032	5.23186	3.54983	4.57357	4.154	4.27829	3.8562	2.60822	4.56597	5.04113	4.7534	4.51948	2.86571	4.4239	3.8366	3.99646	4.56911	6.16022	1.48424	4.74573	3.66395	3.33145	3.75916	4.03303	5.12742	3.4838	4.10596	4.14695	4.47189	4.77599	2.92096	2.434	3.18313	3.13642	4.77657	4.56397	2.79257	4.37851	5.95877	5.21605
APIP	2.97215	3.07596	3.577	3.23979	3.16301	4.28735	4.30345	4.63757	4.24264	3.37543	5.04955	3.43471	3.71834	3.59749	3.62233	3.61209	2.52556	3.86291	3.74693	4.82168	2.9594	3.04674	4.20875	4.82239	3.28505	4.15642	3.83539	1.882	4.70819	3.48774	3.52754	3.58792	3.55827	3.6971	3.04039	4.64892	3.90665	3.46233	3.65305	5.53198	1.75208	3.8226	3.13242	3.92846	4.69853	3.46133	4.05475	4.78151	3.73389
INSIG1	4.72991	5.51168	5.64936	6.13803	8.12149	5.01407	7.39506	5.30657	6.38764	6.5164	6.23285	7.12373	5.62393	6.2089	5.56626	5.66906	5.4712	5.79897	6.55105	6.64569	6.7777	6.73975	6.5406	5.66551	7.86356	7.62131	7.11142	5.07073	7.23578	5.58996	6.02056	5.70564	5.65185	7.13275	7.04177	7.27934	5.56748	5.63293	6.63222	6.12225	4.84477	5.40317	6.4798	6.72525	6.50928	6.76184	6.09909	6.11418	6.3499
CYCSP45	1.36047	0.332405	1.21687	0	0	0.294705	0.887792	0.508017	1.1405	0	1.35781	0.345719	0	0.914861	0.305109	0.59368	0.954097	0.530971	1.69199	0	0.392771	0	0.94741	0.528372	0	1.34571	0	0	0.993851	0.459141	0.930958	1.52754	0.698982	0	0	0.95794	0.605233	0.94043	0	1.16052	0	0	0	0.799488	0.460119	1.38733	0	0.341195	1.84299
TOP2A	4.70945	6.33448	6.39799	5.95992	7.12879	5.85729	6.87055	6.00371	6.93998	6.57099	7.04502	6.65564	6.15807	7.15379	6.50301	5.00597	5.49154	6.13543	7.23954	6.54019	6.56992	3.28383	6.43408	6.1519	5.92473	7.01464	8.17854	3.91896	6.72271	5.60273	5.97228	5.84832	6.14038	6.66929	5.77802	6.47711	6.27839	6.56646	6.45056	4.58019	4.11755	5.66474	6.1957	7.64065	7.70243	5.08641	6.15955	7.30963	6.93945
DHFR	3.18018	3.80211	4.00935	3.0671	4.34223	3.86641	4.9716	3.94765	3.68472	4.24224	4.85289	3.82525	3.97236	3.74397	4.16271	3.85134	3.54204	4.03425	4.8714	3.91251	3.7923	3.50831	4.48615	3.66225	4.24826	4.19453	5.72845	2.65243	4.40328	3.28606	4.46126	3.09314	4.5058	4.9136	3.39575	4.22315	3.12241	4.11964	4.51887	2.59538	2.48738	3.17697	4.84759	4.76767	4.347	3.21916	4.25868	4.68927	4.39357
VPS13B-DT	2.38501	2.14946	2.57056	0.767188	1.3912	1.78336	2.87657	2.75985	2.63048	3.39697	2.46849	3.47261	2.97608	2.33247	1.1186	1.57016	0.829466	2.78676	3.57632	1.27651	1.73747	0.460206	1.34438	0.632237	1.76602	2.39494	1.5902	1.33578	1.92389	1.86406	2.80979	2.04325	2.88226	3.26335	1.27676	2.29471	0.898507	2.61888	1.45388	1.30038	3.26499	1.58221	0.49277	2.12962	1.35445	2.12063	2.67747	1.07439	2.86425
SNHG3	5.35166	5.15545	4.52067	5.33434	6.25284	4.30035	5.64323	4.67467	4.67265	5.91671	4.65921	4.88376	5.0877	5.75332	3.81787	4.66823	4.07812	4.94764	5.85556	5.48866	5.03682	2.9751	5.15827	4.02249	5.12161	3.75404	5.83889	3.87147	5.45282	3.98694	5.55597	3.97647	5.40668	4.94865	4.54557	3.8315	4.22897	5.17996	4.95952	5.421	4.63374	4.42645	4.8844	4.60337	4.98167	4.37405	4.79358	4.98333	4.34524
OIP5	4.18427	3.70249	2.82285	3.55955	3.63286	3.53948	4.74939	3.64504	4.57903	4.51227	4.86206	3.12585	4.15393	4.44356	4.20212	3.19071	3.86956	2.55473	4.66662	2.30337	3.33502	1.75194	3.68681	3.51435	4.65752	3.27927	4.54504	4.02049	3.84216	3.08691	4.60266	3.94451	4.26825	4.33646	4.26514	4.16468	3.03089	3.7707	4.56852	2.17256	1.63234	2.06635	4.99063	4.03804	3.85788	4.33271	3.71036	4.44221	4.29667
CENPE	1.14778	2.92982	2.26772	1.94587	4.68337	2.7095	2.36204	2.76563	3.0271	2.58526	2.94629	3.14988	2.74321	2.65894	2.7465	2.3816	1.34028	2.1848	4.09084	2.84816	3.06857	1.18267	2.82412	2.83981	2.76145	3.06963	4.70313	0.689982	3.26081	1.93299	2.57383	1.6829	3.53135	2.9013	2.07908	2.32885	1.91236	2.94311	3.3045	1.28817	1.67757	1.49237	1.72679	3.00813	3.50457	1.37296	2.58002	3.91527	3.65699
HNF4G	4.04798	2.96692	4.29902	4.77709	5.26225	3.95813	5.79027	4.15435	5.46192	4.93257	5.5644	4.91457	5.17342	4.68814	5.30708	3.47094	3.97119	3.91777	4.1103	3.46569	4.29895	5.147	4.13351	3.815	5.16086	5.56404	6.02959	2.98719	4.80844	5.65545	4.94985	3.73249	4.38806	5.22164	3.34351	5.49335	4.38659	5.15901	4.81131	3.90987	4.74206	4.14171	4.7347	5.63598	5.3396	3.77712	4.96948	5.28151	5.09099
ANLN	3.22298	4.82627	4.87812	4.39605	5.8777	4.83356	5.52703	5.08638	5.82056	5.10574	5.99789	5.09351	4.83392	5.38223	4.5611	4.17776	4.0114	4.37625	6.47489	5.10508	4.68687	2.45644	4.73369	4.32632	4.68016	5.27097	6.62188	2.64392	5.99376	4.18268	4.63069	4.55784	5.16825	5.3458	4.66185	5.20661	3.7846	5.63547	5.60346	3.46252	2.01476	3.52516	4.77221	4.71305	5.60674	3.76717	4.89146	6.50445	6.11298
STX17-AS1	2.5744	1.62535	1.38833	0.980761	1.19295	2.50839	0.983738	2.96228	2.98625	1.44041	1.9981	2.14546	2.93102	1.92568	2.85346	2.04315	1.65776	2.41887	2.27718	1.72319	2.93642	1.62498	2.68782	2.69292	0.636921	1.92828	2.06601	0.338245	2.0675	2.34839	2.04494	1.66207	2.55998	2.40032	1.21139	1.66318	1.13648	1.81126	2.05873	2.80431	2.62029	2.87996	0	1.59541	2.81683	2.37293	1.76808	2.59956	0.802135
CA13	2.64344	3.12099	2.0826	3.72859	4.0155	1.54805	3.61941	2.83942	1.31982	3.93744	3.0588	3.91086	3.61946	3.23656	2.30612	2.84572	2.84719	4.2479	2.87448	2.14486	3.12444	4.4423	2.97189	2.27981	3.01746	3.12599	2.95854	2.48796	3.27135	4.70598	2.99057	2.22327	2.60675	3.42198	2.56641	3.83314	1.96742	2.30099	2.68045	3.36488	1.82863	1.5988	2.84503	3.88627	4.47056	2.84185	2.80515	2.164	3.68704
RBIS	4.39139	5.42282	5.21953	5.01347	5.00699	4.35215	6.24708	5.207	6.25674	4.49246	6.42506	6.96237	5.73283	4.5214	6.09653	5.07568	3.16778	5.81505	5.78676	5.11331	5.44297	3.50652	4.78011	4.95077	3.95583	6.35691	4.94021	2.41131	5.92731	5.34355	6.28634	3.52638	5.72061	5.87784	4.90518	6.50905	4.55251	5.10179	5.26921	5.74315	3.68891	4.8202	3.16998	5.42571	6.33428	4.57771	4.671	4.97828	5.95954
PRTFDC1	4.07462	2.80946	2.84846	3.52817	4.72363	1.78752	3.3986	3.98838	3.08095	2.71994	5.24903	4.85519	3.69348	4.79825	3.80038	3.39259	3.94981	3.27277	3.75584	3.04831	5.104	1.62498	4.15185	3.46207	3.21606	3.56158	3.84853	3.56284	3.67817	3.69609	5.1227	3.52899	2.27803	4.30706	4.22667	4.69256	3.82607	4.1498	3.70335	3.16549	3.21512	3.79549	4.55986	4.72729	5.15587	4.17373	4.96315	5.00314	4.76009
LYPLA1	5.87989	4.96643	5.82254	4.90599	6.84227	5.43361	9.07681	5.36634	6.61355	6.35624	7.90857	7.16984	6.65564	6.59705	6.59256	5.38866	4.74365	6.29583	5.48934	5.64994	6.93488	5.07203	6.90881	5.24051	5.73576	7.15343	6.81782	4.07245	6.09173	5.8095	6.73304	4.24359	6.23925	6.69037	6.67494	8.05548	6.19572	6.24413	5.59278	5.23385	3.56604	5.84483	5.45553	6.35532	6.72512	5.76284	6.86428	6.7821	7.54408
CEP55	4.73277	5.48957	4.96474	4.9432	5.59227	4.42877	6.57246	5.43407	5.81768	5.74828	6.35405	5.04537	5.64744	6.09234	5.38704	5.33922	4.06237	4.31739	6.21573	4.94235	5.2538	3.14327	5.44544	4.17123	5.95302	4.66088	7.27505	3.47151	6.15917	4.45364	5.55079	4.13235	6.00835	6.29366	4.79309	5.22574	4.6023	4.67715	6.47742	4.00826	3.442	4.27073	5.6219	5.99561	5.50423	3.80673	5.34947	6.74232	6.07673
SNHG29	9.05465	7.32031	7.13478	7.67255	6.23994	8.31516	7.30426	7.45448	8.38426	7.73518	9.07262	8.30597	8.20461	7.85385	9.20788	8.05226	8.31728	7.99669	7.47957	8.38495	9.2128	6.92935	10.0404	8.03509	7.48645	7.97492	8.68837	6.66253	8.59173	8.69209	9.6167	7.81821	8.61891	7.89586	8.84056	8.55236	9.06976	7.81854	8.42303	7.46535	7.88684	9.63025	8.87158	8.23876	8.33132	7.80229	8.97902	8.6478	7.35711
MAL2	7.56354	6.7905	7.39203	7.3596	8.03214	7.56943	9.82053	7.85057	7.95665	7.9016	8.71658	8.34983	8.44152	7.80392	7.92945	7.00908	6.57384	8.62301	8.21916	7.59485	8.27241	8.81468	7.57767	7.6169	7.78555	8.43673	8.77784	5.78554	7.94664	9.0746	7.79304	7.73942	8.58512	8.78184	7.88389	9.08225	7.6893	7.40189	8.40548	7.08859	6.09495	7.30095	6.99002	8.42944	8.6595	7.37525	7.90181	8.27396	8.87854
ECT2	4.63604	4.91768	5.62125	5.34621	6.93505	5.71391	7.5499	5.0129	5.93213	6.35043	7.03736	5.49055	6.49258	6.44407	5.92676	5.2017	3.57291	5.36691	6.40879	5.71631	5.8044	4.13894	5.46996	5.58987	5.68719	5.84291	7.52257	3.28807	6.35499	5.11644	5.44996	5.6442	6.08772	6.45976	4.98396	5.93164	5.83245	5.58622	6.15283	4.39138	3.23806	5.15454	5.55806	6.20158	6.53904	4.7969	6.19686	7.1563	6.51286
CDC6	3.88677	5.32224	3.97058	4.43501	4.52843	3.90814	5.37387	4.15079	4.66152	4.96667	5.15256	5.00391	4.08201	4.84976	4.40292	3.15435	4.52544	4.33345	5.07491	4.58381	4.04417	2.47495	4.32752	3.78693	4.84654	4.91247	5.4804	3.26258	5.13486	3.49745	4.84862	4.3235	4.71974	4.81564	4.08595	4.8827	4.0122	3.95721	5.91071	3.26945	2.93677	2.99215	5.32124	6.90066	5.7695	4.04085	4.40215	4.67098	5.46221
MZT1	4.70474	4.52983	5.80343	5.20819	7.3278	5.34422	6.99602	6.05333	7.10943	4.43314	6.88915	6.13024	5.24118	6.57287	5.67382	5.44536	3.95541	5.64241	6.04014	5.28295	6.77045	3.71948	5.68582	5.36172	4.60976	6.16718	6.53656	2.25665	4.95905	4.60954	5.92027	4.41829	5.50504	6.02677	6.40213	6.56715	6.21615	4.62866	5.41214	4.85805	2.86466	5.33479	3.87393	4.68398	5.58165	4.49036	5.62357	5.96213	5.64755
AP001830.1	0.618436	2.20082	1.18974	1.72804	0.593854	1.34906	0.660487	1.68239	3.96213	0.661483	1.80328	5.9688	1.56942	1.77323	1.05106	2.30439	0.890161	2.39312	1.13765	2.50765	0.997886	0	1.55779	1.63878	0.909986	1.73944	1.60917	0.504338	2.41489	1.72367	1.07068	0	2.22922	1.22339	1.3577	1.44158	0.307152	0.957058	1.35172	3.08256	0.724537	0.907735	0	1.06728	2.02786	1.0727	1.42955	0.887644	1.59415
PSMG1	5.57686	5.90416	5.66456	5.48893	5.16838	5.19583	8.49387	5.7973	6.85076	5.49577	7.92515	6.6729	6.35025	5.6665	7.26406	7.34798	5.0415	4.39646	6.69951	5.59779	6.80168	4.21937	6.60443	5.33089	5.43717	5.19593	5.74668	5.88483	6.8951	4.57915	4.94509	6.43408	6.61732	5.44746	5.87682	6.20916	4.31228	5.35156	5.89743	5.63504	4.5087	6.07105	5.9562	4.80916	6.4329	5.71172	5.88306	6.90163	6.33246
AC128688.1	2.11443	0.109203	1.38276	2.02988	0.421711	0.185933	1.94057	0.714101	1.01688	2.28631	0.56004	0	2.02187	2.47708	0.192751	0.867076	1.43657	1.05666	0.167486	0.760739	0.250863	2.15018	0.420176	1.05227	1.97456	1.44112	1.42368	1.41894	1.0588	0.750434	0.632466	0.296975	1.17705	0.752399	2.92569	0.652655	2.16345	2.374	1.46004	0.514454	1.93619	2.83445	1.62607	1.2316	1.09761	0	1.42955	0.571241	2.16268
SKA1	3.20856	3.05626	3.19923	3.28848	3.80032	2.92265	4.3718	3.33691	2.80609	3.9968	3.41305	3.40986	3.86582	4.57481	3.4171	2.93206	3.54965	2.53559	4.56661	3.44559	3.39084	1.88214	4.18193	3.20072	3.8688	3.16285	5.10653	2.73214	3.54757	2.58053	3.66638	3.13108	3.56947	3.3267	3.48586	3.09563	2.90915	2.89302	4.37472	2.14722	2.88538	2.04756	4.23106	3.51065	3.91834	2.62679	2.92692	4.99598	3.37495
E2F2	2.59574	2.99321	2.88992	2.54576	3.78692	2.64594	3.49926	2.28512	2.99659	3.90128	2.72765	2.6298	3.69104	3.98845	2.26499	2.75489	3.54342	2.23995	3.54564	3.34289	2.97853	2.4283	3.19987	1.67613	4.24174	3.04219	4.6682	3.07994	3.46599	2.03322	3.09493	3.75715	3.08073	3.43717	3.64698	2.56653	2.54697	2.69846	4.39342	1.96472	2.53559	1.22229	4.04512	2.45911	3.37401	2.68036	2.28269	4.17508	3.02457
ACBD7	1.40505	1.33663	1.172	1.80443	0.99989	2.4541	0.778411	1.60475	2.73852	2.47722	2.42818	1.8557	1.64206	1.88737	2.40832	0.835962	1.75074	2.38127	1.07648	1.48762	3.43351	0.131345	1.35716	0.682166	1.14939	1.39	3.40861	0.745535	1.24856	1.20173	0.652494	2.11302	0.939273	3.63051	0.679513	0.842203	1.14119	2.50761	0.412438	0.83133	1.18953	1.14675	3.44824	2.27911	2.11026	2.24422	1.78447	3.63752	2.07922
MGST1	5.98961	5.96351	4.67821	6.07464	4.85947	3.66312	6.49066	5.07751	5.65151	6.80952	6.25727	2.32557	5.67193	5.87921	6.16864	5.83338	5.22622	4.54358	5.79716	5.11938	6.00973	4.92101	6.45342	4.7328	5.12471	4.87571	5.99147	4.10364	5.56358	5.06814	6.89317	5.33679	5.66857	4.44199	5.46895	6.16516	5.57512	5.83083	4.7034	4.92789	3.79007	4.50046	5.19299	6.77404	6.43973	5.47837	5.89293	6.01769	5.36341
HMGB2	6.93136	7.09342	6.48854	6.2853	5.89438	7.22118	6.65959	7.56963	8.23164	5.99464	7.72335	8.68346	7.40811	7.14879	8.20518	7.48109	6.48769	7.01431	8.4784	7.47419	7.75774	5.41537	6.95673	7.11104	6.53336	7.92831	8.29198	6.08737	7.71549	6.85979	8.14445	8.021	7.53853	8.00633	7.91324	7.70858	6.77571	7.12437	7.99521	6.24914	6.78184	6.85149	7.61858	5.82493	7.65465	6.87061	6.9744	7.79597	7.73331
RB1CC1	3.07747	3.30843	4.3281	3.55934	5.90815	4.68227	5.82123	4.37304	5.66302	4.01694	5.76248	5.54642	5.19616	4.77065	5.37328	4.29912	2.48908	5.09671	4.2729	4.7141	4.67551	4.20163	4.09195	4.01257	3.60919	5.92102	5.21321	1.89491	5.11946	4.50714	3.94719	3.11249	4.52002	4.76026	4.18645	5.28122	4.1091	5.30427	4.3703	3.93421	3.22176	4.71903	3.22188	4.52263	5.08373	3.75845	4.94306	4.34754	6.11725
AC099850.3	3.29949	3.53008	4.69242	3.83749	5.96534	3.86456	5.22104	2.89145	5.70224	4.63381	5.49899	4.8923	4.60479	5.30973	4.63252	3.41393	4.13399	4.69407	6.03311	4.83314	4.71035	2.38559	5.06322	4.53205	4.17431	5.32477	6.42086	2.33902	5.46596	3.90432	4.20909	3.98021	4.87492	5.0096	4.51716	4.64661	4.58597	4.44256	4.79539	2.31708	0.434656	3.31776	4.78182	6.5351	5.9328	3.28119	4.75563	5.65774	5.45892
PIP4P2	2.1965	0.677144	3.60582	3.02396	4.14999	2.67851	4.4744	3.85882	3.99995	3.18529	4.57626	4.52742	3.4439	3.52436	3.94457	3.38537	2.09571	3.33573	3.57267	2.10134	3.37229	1.7549	3.58125	3.05985	2.6795	4.64809	3.29195	1.95632	3.52769	2.21355	0.853752	3.44689	1.1485	3.47917	3.97777	4.18302	3.11399	3.69959	2.17958	2.49149	1.04788	3.30716	3.24451	2.72894	3.37015	3.24292	4.02593	1.88218	3.9672
POLR3G	1.45991	2.42666	2.20389	2.42772	2.54172	1.59693	3.93508	1.47844	1.79642	2.71711	2.90939	2.18406	2.22362	1.84892	2.36031	2.04461	1.42749	2.59841	3.51853	2.67356	2.4038	1.23266	2.78231	1.9679	1.72602	2.10517	3.67368	0.589164	2.7146	1.67931	2.72792	1.21923	0.983422	2.16453	2.45541	2.19043	1.46292	1.5758	2.78663	1.64624	0.881624	2.34281	1.45012	3.19673	2.43735	2.14393	1.45926	3.16804	3.15063
DSCC1	3.9642	3.91446	3.59202	3.95897	4.87597	3.31734	6.10246	3.20136	4.36806	4.72882	5.46659	4.86047	4.41088	4.90863	4.64699	3.33002	3.14192	3.8432	4.8398	3.92511	3.96501	1.49063	3.90678	3.39974	3.97474	4.41507	5.08767	3.2993	4.96071	3.5681	4.28566	4.4145	4.45588	4.98696	4.71934	5.16715	3.56669	4.16685	4.32058	2.63484	1.91643	3.10898	3.66779	4.48071	4.93304	4.11508	4.01755	4.57061	5.93412
MOCOS	4.36018	2.4274	2.40846	3.59504	3.31459	2.27212	2.90756	3.44436	2.7577	3.87081	3.15865	2.42568	2.30411	3.27513	2.00002	2.2694	4.63698	3.14995	4.33731	2.70221	3.26064	3.08773	4.36145	3.83775	4.91527	3.47106	4.67472	2.76748	3.08382	3.29205	3.84387	2.33391	4.16962	3.29474	2.13295	3.4482	2.76619	2.44269	4.24256	1.91468	2.85501	2.33051	4.30162	3.52126	2.5922	2.4266	3.45717	3.28752	3.04898
CCNA2	5.81808	5.46604	4.54975	4.81119	6.3423	5.15061	6.45032	5.06316	5.9798	6.67236	7.00543	6.3112	6.57311	6.33791	6.34303	5.37177	5.34246	4.12339	6.67201	5.31819	6.52567	3.27806	6.1242	5.42297	6.48965	5.74687	7.56175	5.17334	5.80928	4.72456	6.33677	5.84798	5.98295	6.43185	6.35025	6.24529	5.38076	5.71078	6.20996	3.34755	3.88703	5.13449	6.61615	5.82654	6.99332	5.2727	6.0756	7.16758	6.65971
KIF14	1.44014	2.29538	2.4253	2.98693	4.26191	2.3998	2.66805	2.61688	3.09772	3.03408	2.60805	1.91762	2.52903	3.31178	2.72623	2.24457	1.12214	2.54921	3.31671	3.46959	2.04102	0.787407	2.98996	3.10128	2.63793	2.83124	5.23909	0.620326	3.03745	2.12624	2.1863	1.42172	3.30284	2.86953	2.06017	1.89661	2.59249	3.60286	3.2843	1.4711	1.32446	1.57466	1.44473	3.03773	2.84708	0.794493	2.5035	3.45813	3.3708
SNRPGP2	5.63277	5.41048	4.17594	5.90721	3.75221	4.76651	7.00462	5.41854	4.97987	5.99852	6.55379	5.93987	5.97179	6.11874	5.64127	4.84164	5.46319	4.65444	5.59125	4.33162	6.91292	3.98611	4.99085	4.92043	5.50495	5.59304	5.32643	2.88883	4.86749	4.10358	5.93117	4.4243	4.78892	5.17855	6.21668	5.98644	5.52488	4.71703	5.37783	4.70543	3.52193	5.56298	5.11038	5.3932	6.13163	5.48929	6.05465	4.8149	4.74205
ACAT2	5.16094	4.39307	4.50625	4.16502	4.05098	4.44235	5.6131	3.22267	5.00863	5.08576	6.027	5.56345	5.18474	4.7435	4.70262	4.29929	4.65794	4.87904	5.92604	5.15633	4.72019	5.07813	5.7785	4.12494	5.6467	5.12068	5.50501	4.94045	5.49686	4.59619	4.81711	4.80809	5.0432	5.07023	5.18529	6.03009	4.25571	4.72555	5.16212	4.52818	2.66204	4.05776	6.36089	3.89889	5.53572	5.32031	4.89041	5.18216	5.51425
OTUD6B	2.24978	2.77157	3.66187	4.03793	5.66048	3.29744	5.90932	3.13307	4.52603	3.99516	5.59857	4.69253	4.17042	3.9294	4.28712	3.49427	2.32458	4.18838	4.33722	4.32075	3.8009	1.70567	3.44011	3.32242	3.16859	5.00517	3.72707	1.2083	4.30517	3.23713	3.70343	3.32738	4.0112	4.61449	3.54229	4.64393	3.41977	3.8674	3.40856	3.02307	1.25733	3.37506	2.57061	3.63484	4.9329	3.08534	4.28481	4.12441	5.42428
NUSAP1	5.15944	5.44574	5.14974	5.35386	5.67191	5.60293	5.84097	6.00025	7.01145	6.41112	6.3913	5.11701	5.82612	6.20847	6.48394	5.17999	5.05967	4.9957	6.52877	4.67273	5.28746	3.36622	6.12608	5.73512	5.71041	5.73232	6.6927	4.23096	5.70625	5.3615	5.89689	4.98633	6.14709	6.66637	5.81652	5.59078	5.50194	5.82625	6.51928	3.59682	3.7234	4.32798	6.29546	6.0735	5.67614	4.90011	5.78971	6.61505	6.17918
NUF2	3.26744	3.34549	3.4722	3.68941	4.0038	3.6127	4.97612	3.67864	4.75506	3.923	4.99434	4.50895	3.86816	4.67084	4.49702	3.70267	2.76479	4.23261	4.50593	4.4388	3.88839	1.58306	4.72247	4.73953	3.26216	4.13041	5.44089	1.65689	4.65693	3.09271	4.09077	3.22687	4.7502	5.03515	4.72309	4.35716	4.05125	4.28489	4.18219	2.67594	2.2096	3.41244	3.89701	3.99716	4.289	3.37672	4.03019	4.50769	4.51656
TPX2	6.33736	6.50289	7.54063	6.33298	6.83299	5.63792	7.18762	5.71237	7.71376	6.68368	7.81128	7.66612	7.41903	7.66311	7.20417	7.32072	6.05937	6.25215	7.78746	6.66625	7.13862	3.80641	6.81206	6.44919	6.14424	7.73982	7.62612	5.52305	7.4887	5.4629	6.72697	7.35189	6.48516	6.78737	6.26483	6.85017	6.95859	7.26857	7.12483	5.43421	4.90791	5.84352	6.69268	6.28323	7.24816	5.98824	6.36168	8.32253	8.13808
TRAM1	6.72085	6.28521	7.31684	7.34004	7.6533	7.148	9.29857	6.96749	7.64524	7.24592	8.67399	8.07858	7.75032	7.43005	7.997	6.64739	6.56688	6.6284	7.1013	6.47577	6.9958	7.42334	7.07641	7.06939	7.19576	8.41019	8.17842	5.17974	7.17219	8.1917	7.72368	5.40868	7.45312	8.31698	7.58233	8.55697	7.22502	8.19851	7.35312	6.31885	5.67238	7.1459	6.83269	8.64414	8.27461	6.8037	7.68317	7.39811	8.41754
TRIB1	5.52607	5.34575	5.99287	5.54544	6.39332	5.67478	7.14366	5.68093	6.92272	6.17798	7.17025	6.82217	7.72996	5.52215	6.30518	6.24477	5.32564	5.27784	7.31603	5.92153	5.49857	6.61155	5.89799	4.66064	6.75658	7.01546	6.4707	5.4561	6.30014	6.75582	6.13633	7.12877	5.2793	6.75539	5.38136	6.69365	5.36434	6.31068	7.14879	5.67517	5.31114	5.20822	5.87965	6.3736	6.52704	6.65745	6.29978	6.84627	7.80736
MAD2L1	5.0016	4.58943	3.77817	4.10397	5.55831	4.0444	5.35695	4.35998	5.02418	5.29501	6.21732	5.76848	5.1421	5.22085	4.94913	4.44525	3.92878	3.7557	5.57101	4.17167	5.77729	2.1983	4.82072	4.49417	4.82019	5.18853	6.02072	3.06272	4.86414	3.75992	5.54501	4.77913	4.92552	5.2978	5.64688	5.73636	4.2755	4.37814	5.12135	2.66418	3.08086	3.85804	5.34032	4.68954	5.9971	4.34692	5.28638	5.30424	5.37906
CENPK	2.59431	3.17857	2.95839	3.1264	4.53667	3.13172	4.44691	3.32469	3.29273	3.66326	4.48963	3.37247	3.25198	3.90095	3.62703	2.8625	2.09992	3.0383	3.84889	3.14665	3.35866	1.61801	3.29725	2.97564	2.62035	3.50356	4.56581	1.28918	3.44738	2.41652	3.7777	1.80878	3.50104	3.27818	3.16731	3.73605	2.54491	2.19387	3.702	2.75489	1.31724	2.42184	2.50192	3.203	4.03278	3.01487	3.49318	3.92126	3.31689
BUB1B	3.60205	4.14222	3.60838	3.83084	4.42696	3.97319	3.9664	3.68229	4.82515	4.33098	5.06702	3.70106	4.11918	4.73554	4.37779	3.24839	3.53863	3.59126	5.56213	4.62942	3.50182	2.1261	4.47133	4.07414	3.96433	3.82222	5.15806	2.93195	4.60899	3.60035	4.40979	3.79771	4.59995	4.76191	3.8926	3.93336	3.81714	4.32661	5.2574	2.4387	2.07979	2.57139	5.09811	4.43016	4.58655	3.5955	4.47732	5.61394	5.21516
CDC7	2.20464	2.90127	2.70645	2.79165	4.44174	2.94926	4.2276	3.19358	3.61142	3.97032	3.47901	3.33463	3.51504	3.56797	2.95559	2.90537	2.08319	3.2732	3.87112	3.33888	3.10313	1.50918	3.35168	2.51599	3.11316	3.12696	4.7513	1.58236	3.69978	1.97704	3.33989	1.79406	3.8402	3.42346	2.44866	2.60187	2.03302	3.70556	3.54658	1.62229	1.52206	2.28615	2.9688	3.33139	4.25781	2.46147	3.99926	4.06692	3.43352
TMEM97	6.79583	6.0937	5.1405	5.74584	5.64855	5.19565	6.32697	5.69585	6.73982	6.87205	6.76844	8.52817	6.11004	6.16276	6.13135	5.51851	5.85872	5.58425	6.68713	6.65667	6.6177	4.2551	6.63734	5.13136	5.65595	6.89655	5.91913	5.90079	7.27247	5.47307	6.0924	6.29019	6.32931	6.75881	6.95109	6.64889	5.9438	5.74679	5.23788	5.36331	4.83613	5.27859	6.99395	7.69495	7.7762	6.34927	6.52386	6.88578	6.52347
MCM4	5.88664	5.3698	5.19513	4.9276	5.38404	5.5132	7.66584	5.06816	6.91891	6.69436	6.93348	7.29055	6.72608	6.44143	6.84327	5.05561	5.40335	5.55593	6.47431	6.04285	5.61806	4.02357	5.73587	5.22903	6.17793	6.23416	6.93718	6.25486	6.97604	5.26065	6.54692	5.33224	6.27813	6.79369	5.70636	6.40055	5.40788	6.32666	6.24138	4.86806	5.09074	5.23193	5.60994	6.23411	6.90469	5.65693	5.78959	6.55341	7.61839
ORC1	4.10674	3.44309	3.48012	3.24019	3.94227	3.23104	4.71611	2.77697	4.08825	5.30715	4.3843	3.55168	4.33334	4.59896	3.90062	3.15499	4.55707	3.7233	4.99558	4.88169	3.60244	2.02695	3.93398	2.46559	4.73217	3.91643	4.91407	4.20743	3.73838	2.67024	4.02026	4.46956	3.90835	4.64354	4.1433	3.4707	3.2835	3.57169	4.51431	1.822	3.80128	2.38538	5.23485	3.33717	5.16876	3.6095	4.23414	4.57054	4.69875
RPL13AP25	5.90942	5.39723	4.77241	5.2824	1.4476	4.85778	4.98356	6.30566	5.8024	4.85023	5.03459	5.99679	4.77242	4.12149	5.69463	5.7271	4.75773	4.77264	4.89278	4.45312	6.16399	4.18171	5.69078	5.28187	3.20163	5.70535	4.23552	3.09943	5.38634	5.90037	5.6073	4.22023	5.01983	5.20925	5.71532	5.23835	5.62322	4.87114	4.10438	5.04328	4.33477	5.53359	4.87351	5.38478	4.50178	3.75232	4.31548	4.87905	4.63125
CCDC58	4.39786	5.54013	4.91126	4.43458	4.7515	4.21898	6.04542	4.74293	5.58711	4.36972	6.57616	5.99383	4.80258	4.3623	5.56806	5.09667	3.54276	5.30185	5.74466	4.82517	5.18124	3.44558	5.27626	4.688	3.97448	5.36414	5.36245	3.27908	5.89552	4.30206	5.84293	4.48552	5.0822	5.23222	4.1808	5.79881	4.64264	5.09087	5.38021	5.37614	3.3383	3.83607	3.93229	5.71057	5.11334	4.78292	5.0058	5.69707	5.21122
STMN1	5.9991	5.40054	6.34358	5.3637	5.17879	6.29799	7.03004	6.87849	6.2413	5.7201	7.18141	7.31578	7.14672	6.43433	6.5217	6.00365	5.2893	6.44995	6.61578	7.59084	7.05141	3.93102	7.04615	5.32826	5.0702	5.70386	7.50944	4.41934	5.99195	5.75653	6.70614	6.72253	7.17995	7.19926	6.90491	7.2242	5.1384	6.13909	6.12964	5.10335	5.548	5.67759	6.75618	5.03467	6.03186	5.3604	5.75608	7.28664	5.81529
RAD51AP1	3.47704	4.42952	4.00407	3.86354	5.6262	3.47648	5.42242	3.8697	8.44509	4.91481	5.49324	4.24334	4.33057	5.3542	5.74441	4.06303	3.62201	4.38457	4.5761	4.8135	4.52854	2.13909	4.35301	3.79224	3.99293	4.32299	5.65098	2.51048	4.65392	3.21816	5.06386	3.16614	4.19556	6.19267	4.33381	4.72823	3.83656	4.90837	3.92406	2.84238	2.32624	3.33981	4.6199	4.09158	5.32014	2.93852	4.53737	5.54337	4.88018
KIF11	3.84414	4.51672	4.29402	4.61416	5.3888	4.57008	5.37345	4.82846	5.32888	4.81596	5.61672	4.77592	5.01399	5.59268	5.24799	4.59674	3.57724	3.81677	5.79311	4.59527	4.66667	2.87692	5.04653	3.97197	5.02279	4.46372	6.86082	2.82933	5.53272	4.11143	4.92824	3.70954	5.35988	5.3186	4.41686	4.13385	4.40385	4.65199	5.31576	3.61941	3.15308	3.97738	4.73824	4.64715	5.58252	3.15504	4.87308	6.34778	5.40845
CDK1	5.24059	5.65433	5.10004	5.7817	6.3532	4.82158	7.29593	5.54102	6.02827	5.69369	7.01145	6.53885	5.87545	6.11009	6.08938	5.59906	4.47619	4.55652	6.36302	4.98899	6.13454	3.08445	6.11685	5.17133	5.56278	5.39482	6.79474	2.88928	6.42754	4.5429	6.13001	4.00525	5.63283	6.075	5.73773	5.8205	5.0926	6.02322	5.93488	4.36363	3.67158	4.91402	5.63132	5.76088	6.45044	5.22194	6.20231	6.90688	6.22411
HSPE1	7.85751	7.85701	7.65178	6.74394	6.70584	6.80086	8.24543	8.09846	8.24545	8.08715	9.28529	8.9562	7.51264	7.16259	8.54659	7.94216	6.58029	7.7582	8.78108	7.68058	7.60211	5.40663	7.9054	7.40754	6.88823	8.68263	7.69243	6.52066	8.11449	6.95308	8.68408	7.98682	7.33926	7.86807	7.31448	8.5852	7.00818	8.00593	7.99111	7.90257	6.4771	6.55684	7.60095	8.44057	7.76402	8.04162	7.33543	8.04051	7.89874
CDKN3	5.24982	4.67465	4.19135	4.30317	4.74249	4.72196	5.91769	6.15985	5.41215	5.5333	5.74545	5.76008	5.82027	5.29013	5.54534	4.2845	4.21177	4.09642	6.08272	4.51015	4.5209	2.89815	4.95612	4.73602	5.18786	4.60659	5.93758	3.84866	5.55556	4.43545	5.37742	4.60817	6.17377	6.06087	5.3525	5.86607	3.7183	4.91327	5.18115	2.91461	3.48596	4.56692	5.28245	5.49658	5.61327	5.32023	4.61229	6.2432	5.53731
CCNB1	7.05683	6.52382	6.62128	6.68187	6.27414	5.47422	8.29385	6.52865	6.49139	7.90744	7.54656	6.63423	7.19397	6.77242	7.53263	6.53118	6.57799	6.2365	7.84521	6.06614	6.97685	4.19183	6.88267	5.95678	7.0698	6.53923	7.58444	6.61498	6.83982	5.33819	7.48906	6.75221	6.78341	7.53991	6.7094	6.60101	6.15808	6.48621	7.0374	5.11264	5.55106	5.5503	8.10987	6.66547	7.3895	6.88273	6.76456	7.57272	7.26947
CTNNAL1	4.22528	3.83479	3.95949	4.08161	4.91689	4.57018	5.66039	4.61499	5.43288	4.36951	5.88258	5.55499	5.86006	5.65642	5.1303	4.41159	4.46141	4.64336	5.06544	4.65367	5.0791	4.05276	4.71665	4.09851	5.35146	4.52499	5.26605	3.07024	4.51258	4.23511	5.00862	4.78842	5.18968	5.49644	4.80728	5.60577	3.30955	5.01038	6.25136	2.83301	4.22486	3.98743	4.82153	3.73654	5.49763	5.21933	5.14147	5.20194	5.21953
PTMAP10	0.459687	1.31528	0.39727	0	0.34232	1.33281	2.98556	2.21325	1.62104	1.6037	1.80492	1.62016	1.25077	2.26745	1.70262	1.56057	1.48283	1.64609	1.45823	2.27314	0.925083	1.33282	0.616678	0.509422	1.255	2.44038	0.996689	0.91088	1.33278	1.73641	2.25132	1.28821	2.06458	0.898371	1.06742	2.05606	1.58312	1.86393	1.17355	1.00994	1.02085	1.50728	1.52659	0.615162	1.48458	1.3489	2.66526	2.34688	1.72267
AC004816.1	2.20817	3.32273	1.995	2.24045	2.11182	1.80433	2.30103	3.96137	3.66207	2.40879	3.32965	3.58014	3.5384	2.81508	3.26301	2.07391	2.46892	2.40765	4.09266	2.91515	2.01028	1.88444	3.40022	3.22763	2.44896	2.70898	2.66362	2.44597	3.73345	1.1612	3.02013	1.40968	2.77621	3.4755	2.17767	3.87616	1.24845	3.51249	2.96501	2.65069	0.83845	2.50004	2.77278	3.19287	3.92723	4.14622	1.50664	3.67106	2.92339
TRABD2A	4.75624	4.48742	5.30521	4.02654	6.04309	5.23338	5.63013	4.37782	5.95756	5.29783	6.24725	5.02706	6.17207	4.82264	5.85291	5.79005	3.78581	5.43556	5.82642	5.41835	5.96797	3.72612	5.56579	5.52261	3.63727	6.2561	5.60786	5.35751	6.40867	4.82816	4.83152	5.7977	4.75882	5.32783	4.99391	5.94704	5.59517	5.89759	4.30897	5.61038	4.13953	5.8543	5.7125	5.12269	6.04765	5.81301	5.88407	6.37225	4.99302
ZNF239	2.44054	2.9112	2.31321	3.13108	3.71698	0.750935	2.49672	2.93057	4.14288	3.3427	3.70435	2.49147	2.30302	3.16154	3.15294	2.19512	3.07281	3.38402	3.55719	5.21146	4.12279	1.35893	4.15633	4.1079	0.788541	2.21567	3.54883	3.23657	3.79661	2.93233	3.87732	3.10636	2.90103	1.90584	2.46617	3.07475	4.0337	3.26253	2.76464	4.43779	2.38635	4.20618	4.48128	3.43712	4.51921	3.52978	3.67747	3.45267	3.78993
PDP1	3.85206	3.13044	4.01033	5.01883	6.17425	3.05325	6.4821	4.26311	4.6771	4.27204	5.52415	5.64793	5.35399	4.14568	4.0049	3.89819	3.84654	5.05814	5.23755	4.16055	4.42472	4.90319	3.68233	2.99322	4.33936	5.03145	4.54758	3.20035	4.47131	5.16326	4.45147	4.32281	3.57561	5.54795	3.78691	4.7776	3.99234	5.2532	4.35508	4.1512	4.68681	4.33284	3.23179	3.74925	5.16462	4.08269	4.86332	4.79101	6.1266
BRCA1	2.25488	3.80406	3.03951	3.57772	4.84732	2.77563	3.45501	3.07328	4.02329	3.67453	4.02828	3.86558	3.16263	4.53579	3.1602	2.23777	3.40975	3.53059	4.07798	3.94977	3.09931	1.68447	3.19012	2.98931	3.36871	4.04458	4.1919	2.13918	4.37995	2.37033	3.09016	3.06789	3.61481	3.79293	2.73815	3.16086	3.1061	2.90299	4.10369	2.55013	2.09844	2.59169	3.42934	3.7068	4.75705	2.35218	3.40647	3.58835	4.15919
DLGAP5	3.83437	4.07828	3.6129	3.5295	4.64537	3.8238	5.22688	4.10345	4.75118	4.85396	5.26776	4.3958	5.05644	4.67616	4.65281	3.46705	3.4361	3.70048	5.62949	4.8036	3.63504	2.08125	4.87105	4.07087	4.64929	3.86086	6.2186	2.66231	4.61813	3.76062	4.77673	3.58871	4.73215	5.42082	3.95417	4.42791	3.26252	4.4608	4.91759	1.77636	3.14035	3.36454	4.84608	4.23589	5.0631	4.10195	3.99472	6.02112	4.95377
CLSPN	1.71438	1.84577	2.52872	2.03761	3.42231	2.52016	2.42787	1.59212	1.76479	3.57422	2.30975	1.60847	2.85791	2.30539	1.9352	1.45348	2.42371	2.57213	3.24631	3.9744	1.8205	0.992417	2.31865	2.77231	2.95849	2.40398	4.12951	1.17483	2.60117	1.73259	1.70119	2.72993	2.55454	2.26163	1.69232	1.80594	1.93429	2.50632	3.5204	0.558363	1.80855	1.28009	2.91604	2.76509	3.49267	1.95203	2.78139	3.26374	3.53715
UGT8	4.93342	5.05665	4.23528	4.00386	5.58173	5.4682	5.10091	5.28438	4.71293	5.38758	5.31221	5.42762	5.73236	5.37222	5.02151	5.22725	4.81805	4.77581	5.12215	4.09312	6.35589	5.52453	5.49109	4.98652	5.86257	5.64732	6.70794	4.0894	5.12229	5.27678	6.34011	4.64431	5.55397	5.67528	5.12388	5.18831	5.18289	5.28595	6.83985	4.34058	3.8067	5.49481	6.34175	6.35358	6.40095	4.58611	5.70576	5.83468	4.88308
CIP2A	2.32689	2.81794	2.95908	2.57326	4.84623	2.47718	4.57727	2.20181	3.48231	3.35894	4.71224	3.10437	3.51206	3.25204	3.02013	2.74096	2.03394	3.18268	4.12861	3.46907	3.42644	1.23658	3.00687	2.62942	3.2381	3.35667	5.16886	1.29546	3.88536	2.28295	3.18865	2.79339	3.68848	4.19405	2.52677	3.54625	2.87001	3.34595	3.60729	1.99076	1.53498	2.09657	2.11936	3.6526	4.07171	2.67615	3.30659	4.39273	3.93581
ELOVL6	2.84304	3.09595	3.11694	3.59845	4.21379	4.12805	2.94471	3.14473	3.94911	4.31093	3.92838	4.20937	4.20545	3.68567	3.99687	3.62269	3.26588	2.63783	4.87185	3.53215	3.43387	4.65672	4.99549	4.27985	4.76975	4.1834	5.09388	2.96459	4.06099	3.55547	3.3426	4.19355	4.06926	3.94331	3.44363	4.17215	3.54692	3.60747	4.4395	2.69038	2.87908	4.19066	4.28142	5.51424	4.93293	3.53645	4.41939	4.21714	4.46358
WDR76	3.33804	2.62616	2.60936	2.86381	3.73729	3.4589	3.61258	3.40181	4.28384	3.87655	3.73055	2.82084	3.27531	3.59037	3.87223	2.55166	3.17585	2.62173	3.9358	3.5584	3.28537	1.91972	3.83896	3.35155	3.94082	2.88564	4.27128	2.56931	3.45972	2.945	3.53133	2.64063	3.67591	3.82691	3.77915	3.00789	2.52377	3.32428	4.29719	1.74189	1.7452	2.34719	4.51908	3.55322	3.75866	3.27427	3.90444	4.09556	3.95465
NUP62CL	2.03839	4.68738	2.78526	2.92069	3.77549	2.6054	3.76822	4.70026	3.83709	3.90137	4.48568	4.07496	2.86007	3.20415	2.30271	2.99748	2.87304	3.97384	3.35606	2.30945	2.85395	2.62343	1.87298	1.2513	3.88416	3.43252	4.16172	1.11323	4.22228	2.95108	2.90206	2.16819	3.0938	3.81692	2.80435	3.10989	1.50932	2.51845	2.73651	2.66896	2.24729	3.34674	3.0944	3.7204	3.85799	2.8889	4.47159	1.90533	3.72167
RAD54L	2.99915	3.87989	3.49117	3.21793	4.11214	3.19136	3.62544	2.86631	3.7847	4.69476	4.09975	4.25433	3.69786	3.46321	3.3197	3.33437	3.50942	3.58961	4.69061	4.82373	3.04839	1.42717	3.36784	2.41033	4.07558	3.59532	4.54405	3.05358	4.3904	2.28055	3.50367	4.08675	3.72758	4.36157	3.41301	3.51082	3.23006	3.48644	4.6877	1.95347	2.59925	1.66476	4.65422	3.12963	4.55291	3.30372	3.98812	4.11715	4.67991
RRM2	6.15049	5.38776	5.48008	5.71916	6.51128	5.22639	6.60403	5.17974	6.02584	5.99054	6.71467	5.75221	6.87682	6.7352	5.98717	5.43053	6.05894	5.42819	6.90032	6.41312	5.8298	4.0634	6.19807	5.60675	6.44286	6.27986	7.46891	5.4406	6.52443	4.92356	6.56585	6.2028	5.90895	6.02279	6.94297	6.2123	5.74556	5.78985	6.76578	4.46987	4.51943	5.01446	7.20154	6.04151	6.68612	5.75921	5.99209	7.16585	6.2698
CDCA7L	4.35649	3.67244	3.46575	3.83043	4.29901	5.18991	4.74449	3.9148	6.14485	4.42533	5.47133	5.71438	5.1749	4.90485	4.38565	4.09143	3.58694	5.07822	4.70202	6.4824	3.96471	2.30019	4.79648	4.58693	3.82923	3.60929	6.01672	2.55312	5.24665	3.85814	3.47467	5.60397	5.18241	5.30489	4.1111	4.87792	3.75417	5.11252	5.24144	4.74363	3.49539	4.92554	4.89656	4.67188	5.49941	4.13894	4.74131	4.55499	5.27739
SLC18B1	4.38907	4.48048	4.05661	5.08115	4.0849	4.60692	4.90371	4.35011	4.41116	4.63387	5.49237	4.08318	4.16944	4.93606	3.52389	4.15891	4.33696	4.23961	4.43464	4.3705	3.04605	3.72674	5.45412	5.20722	4.87644	3.52736	5.45987	2.82824	4.95087	4.80351	4.58252	3.52156	6.61433	4.16833	3.85756	3.56215	4.05186	4.51449	4.76553	4.33125	4.97414	4.17921	4.5951	5.19278	5.47504	3.44533	5.01301	3.65405	4.45543
KIF15	2.44934	3.08448	3.20777	2.49655	4.15548	3.37685	2.9619	2.73018	4.12324	4.15029	4.54582	4.07044	3.94959	3.81091	3.92253	3.2702	2.66981	3.53691	4.34724	4.51007	3.9928	1.49753	3.92171	3.32042	3.0596	3.91096	4.66054	1.98508	3.67356	2.61489	3.62606	3.77182	3.74117	3.83501	2.49522	4.00878	2.89952	3.19356	3.87725	2.33019	1.98853	2.58945	3.63424	3.22535	4.18906	3.10582	3.19808	4.92616	4.39418
BIRC5	6.1634	5.68655	4.97837	5.46401	4.84827	5.11071	7.14065	4.85033	5.34782	6.70411	6.64795	6.84134	5.65215	6.62879	5.43093	4.32797	6.31954	5.26013	6.84836	5.48488	6.00559	3.65773	5.96212	5.56567	5.99146	5.99677	6.65913	5.75746	6.34101	4.65863	6.42492	6.11767	5.97265	6.71798	6.56725	6.26779	5.42206	5.11032	6.39402	4.67134	4.4597	4.62981	6.9261	5.19374	7.18128	5.78409	5.339	5.92155	5.98469
RIDA	5.53297	5.6085	5.20327	5.56898	5.32062	4.60171	7.00679	5.40478	6.56397	4.95679	6.74763	7.36734	6.73194	5.27546	6.43938	5.10418	3.78798	5.22151	6.0495	3.92063	5.14085	4.60713	4.75774	4.59464	4.358	5.93838	4.85476	4.32441	6.00498	5.29106	5.92319	5.00512	6.41432	5.98122	4.73606	6.55067	4.22553	6.07314	3.88893	5.07052	4.46615	4.14837	4.62042	6.13908	6.0114	5.7836	5.59413	5.62891	6.91671
SASS6	1.7494	2.92332	2.97331	1.88214	4.19038	2.57546	3.86007	2.70188	3.39433	2.55202	3.68459	2.92461	2.72239	3.55804	3.41867	2.79667	1.62362	3.1371	3.5716	3.0299	2.63489	1.63361	2.84493	2.14975	2.94487	3.19058	4.45203	1.04064	3.12718	2.13837	2.78058	1.66911	2.87985	3.05919	1.91381	2.9673	2.42803	3.63734	3.29569	1.73263	1.45062	1.86113	2.25649	2.89342	3.72405	1.88409	3.64897	4.11736	3.78924
XRCC2	1.50162	2.90695	2.42297	2.41742	4.40022	1.91849	3.11177	2.3989	3.0617	2.51803	3.70846	3.36672	2.11117	4.09276	2.77712	2.28931	2.39479	2.46073	3.21218	3.35686	2.35701	0.807551	2.17223	2.18446	2.55017	2.92674	3.41886	1.09339	3.98085	1.38816	2.51777	2.47793	2.77965	3.63983	2.94207	2.54047	2.21842	2.98826	2.88781	1.96702	1.08153	1.84486	1.80184	2.1058	3.81198	2.27155	2.92809	3.50099	3.98766
DDIT3	3.74249	5.71635	4.58653	5.45191	5.24087	5.41903	5.22464	6.4665	6.25679	4.79228	6.0629	7.06244	4.68591	5.3414	4.42298	5.57971	6.13003	5.69517	5.66987	6.30629	5.2852	5.44542	6.04751	4.81955	5.19202	6.7029	4.86345	4.43968	6.33244	4.81652	4.75968	5.19033	4.19532	5.30397	5.20465	4.91635	4.77907	5.46855	6.48165	6.49901	7.539	4.70163	5.66848	7.16596	4.9057	6.45362	5.5563	6.12601	5.11147
DNMT3B	2.56223	2.43015	1.9822	2.97375	1.91771	1.43087	2.38495	1.52655	3.68005	2.60895	2.98077	1.8544	2.87252	3.50216	3.05702	1.26815	2.08829	1.98781	3.0626	4.56849	1.90545	0.679283	2.43532	2.04072	1.73638	2.52469	2.64021	2.09883	3.39756	1.49061	1.70096	3.17303	2.31804	2.69923	2.83021	1.95815	2.36428	3.06402	2.39153	2.44428	1.89921	2.70034	1.13945	1.7679	3.21025	1.98855	1.88343	3.86748	4.174
SNHG1	4.5535	5.48185	4.58782	5.65818	5.88401	4.75191	5.96763	5.15464	5.88775	5.61931	6.24791	5.71439	5.86277	6.19693	4.16406	5.72373	4.4639	5.11811	6.06348	6.46921	6.14793	2.69042	5.373	3.9819	4.91801	4.9039	5.65477	4.14502	6.65606	4.06427	5.1571	3.90605	5.69238	5.68053	5.04051	5.28692	5.38186	4.24194	5.90577	6.07587	5.2679	5.53344	5.03742	5.73241	6.15938	4.98622	6.21355	5.70339	5.97767
NCAPG	3.35857	3.4087	4.05763	3.21619	4.74605	3.58279	5.33756	3.30585	3.76053	3.80801	4.82084	4.31672	4.41074	4.06901	4.15332	3.46285	3.08751	3.38218	4.78398	4.1484	3.33537	1.81732	4.52806	3.62351	4.25384	3.80488	5.50356	2.68119	4.45409	2.89305	4.2286	2.92238	4.34996	4.37333	3.57023	3.92823	3.6868	3.67596	5.14509	2.04192	2.48204	3.09523	4.12717	3.74744	4.59721	3.3803	4.07107	4.82665	4.71798
LINC02321	0.402174	1.04457	0.859829	0	0.297999	0.802105	1.03303	1.02768	1.75339	0	1.7444	3.09632	1.30894	0	0.47133	0.875959	0.82288	0.448857	0.584125	2.09917	1.1912	0.245997	0.936516	1.74776	0.48132	0	1.09567	0	0.72305	0.54704	1.31458	0.388378	0.750006	2.28869	1.52481	1.73097	0.513559	0.461502	1.55408	0.520358	1.12143	0.839477	1.77291	0.541585	0.387533	0.733604	0.466244	0.285537	1.14594
FAM83D	5.55122	4.82049	5.51646	4.7066	5.48724	6.36657	6.28545	6.15244	6.08151	6.36794	6.37831	5.51627	6.10556	6.26902	6.38093	5.77155	4.79923	4.94677	6.15824	5.86351	5.7064	2.70888	5.4332	6.00425	6.05391	5.82329	6.38487	5.82362	5.79544	4.24821	5.03926	6.43713	4.99616	5.65324	4.91311	4.98684	5.72635	7.47395	5.29365	3.45587	3.38394	4.98273	5.73326	5.40507	5.95323	5.45215	5.35803	6.58769	6.76873
LRP8	2.66529	3.43756	2.19981	3.02695	4.38308	3.56339	3.11719	3.03108	3.1671	3.4097	2.88271	2.45248	2.38872	2.1009	2.18616	1.90141	2.2629	3.76224	4.22788	4.75659	2.40467	0.902987	3.21132	2.78831	3.20829	2.6826	4.54193	2.00234	3.94212	1.95911	2.80716	3.49132	2.87122	3.33565	2.7947	2.28426	3.09401	2.80101	4.43372	1.74502	2.45362	2.1321	2.24042	2.84839	3.36586	2.32036	3.64181	2.9935	3.90867
NDC80	3.52707	3.54018	3.27455	2.89651	3.88782	3.50229	4.13687	4.22854	3.39618	4.74777	4.0856	3.17507	3.85398	4.09711	3.5092	3.27817	2.8216	4.08082	3.99804	4.24554	3.39619	1.84712	4.50914	3.5769	3.75528	3.56782	5.57034	1.91654	3.62007	3.18045	4.04851	3.19723	5.26913	3.67852	3.17962	3.92459	2.89348	3.92164	5.05411	2.18641	3.47587	2.44963	4.32161	3.48187	3.64816	2.5726	2.58626	4.49939	3.9757
DNA2	2.57814	2.54136	2.74191	2.65905	4.50377	2.36487	3.90222	2.34987	3.23809	2.91868	4.26366	2.83115	3.07288	3.89131	2.93467	2.53868	2.50371	2.35548	3.52704	2.72035	3.21776	1.17726	3.34787	2.82438	3.01104	2.65639	4.50108	1.74426	3.57399	2.14392	3.08918	2.30699	2.53631	3.38495	2.91031	2.5928	2.72245	3.40693	3.02024	2.13125	1.98002	2.05147	2.99882	3.10971	4.21366	2.4587	3.94656	4.51811	3.6461
MORC4	3.8249	4.39998	3.21895	3.72276	3.78707	4.18508	3.34442	5.38843	4.06429	4.07611	5.05365	4.3573	4.30725	4.26776	3.81108	4.13798	4.5683	4.07704	4.3545	4.09083	3.6317	2.67806	4.43388	4.01672	5.56261	4.47932	5.38477	2.57866	5.14459	3.41405	3.95219	4.20907	4.66354	4.16564	3.56863	3.56067	3.16107	3.89975	5.8731	3.59912	4.42647	4.68684	4.72377	5.70826	4.10442	4.06716	4.94749	3.64461	4.83188
CCNB2	5.79268	5.26743	4.6243	4.92724	4.93094	4.83422	5.81439	5.69266	5.64106	6.08276	6.29705	5.39612	5.61019	6.04591	6.1589	4.63658	5.7357	4.49598	6.73399	5.8173	5.75573	3.48478	5.8192	5.37898	5.94207	5.38236	6.73366	5.58151	5.59194	4.69284	6.1064	5.45899	5.7685	6.6093	5.88524	5.60817	5.27828	5.52724	6.0677	3.64517	4.68818	3.79477	7.41097	5.21818	5.49251	5.78304	5.68424	6.26514	6.15574
UTP14A	4.01469	6.02405	5.0383	4.99416	4.61582	4.48753	5.12448	5.45327	5.67726	5.25417	6.51361	5.75015	5.25364	4.89711	5.27363	5.47959	4.70028	5.48506	6.22042	5.93602	4.65061	2.93314	5.28102	4.97541	4.94505	6.23983	4.77133	2.84084	6.36002	4.5113	5.53256	4.52545	4.7983	5.70322	5.37909	5.3957	5.25246	5.13739	4.96079	4.25275	4.00944	5.28309	4.48711	5.54359	4.86218	4.61702	5.56632	5.51299	6.97467
NPM1	8.46451	9.47853	8.92499	8.78248	7.81016	9.00852	9.38843	8.93964	9.12455	8.4605	9.86825	9.90735	8.65594	8.03569	9.52846	8.99867	8.18729	9.64857	9.9501	9.291	9.08239	7.18447	9.5849	8.55602	8.46812	9.4986	9.293	6.66317	9.46217	8.91547	10.2438	7.40898	9.26281	9.23963	8.43575	9.08178	8.35377	8.51747	9.67217	8.36635	7.67651	8.62671	9.00655	9.44052	9.36595	8.38728	9.04236	9.34408	9.43361
GINS4	2.1391	2.03853	2.16852	1.80104	2.40944	2.20126	3.56816	1.2898	3.80608	3.34567	3.19426	1.69057	3.67734	2.77244	2.9813	2.16528	2.42449	2.9839	3.10573	3.22132	2.02806	1.06716	1.89692	2.12402	2.9999	3.00386	3.79497	2.6284	2.58975	1.93519	2.51168	3.48049	3.30137	3.36178	2.8458	3.51074	1.99958	2.92538	3.12791	0.722327	1.80499	1.73352	3.18299	3.46654	3.72371	2.48597	2.48603	2.87573	4.53691
KNL1	1.97335	2.35525	2.12025	2.83097	4.63033	2.98606	2.65048	2.91785	3.30732	2.81183	3.07811	1.9773	2.79141	3.25044	2.85433	1.92421	1.85656	2.21741	3.53712	2.85961	2.44179	1.67534	3.36395	2.9527	3.03485	2.68356	4.27428	1.21899	2.84753	2.30405	2.85795	2.06441	3.27186	3.3485	2.63342	2.33777	2.41709	2.54872	3.36261	1.20268	1.08617	1.80082	3.26131	2.94944	2.63111	1.83087	3.09774	4.0297	3.34508
PIMREG	3.97213	2.38439	3.21921	3.60284	2.84388	3.57588	4.29607	3.20088	3.5811	4.33307	4.08139	3.90006	4.02817	1.25285	4.32382	3.7747	3.36582	2.62362	4.00856	4.14234	3.70553	1.09626	4.61809	3.59453	4.25956	3.15583	5.03502	3.08548	3.81979	3.06334	3.99585	5.03975	4.23671	3.94707	4.7404	4.48219	3.54862	3.75067	3.76396	1.9395	3.04896	3.655	5.54558	2.78821	3.64699	3.17375	3.90301	4.93088	4.41233
HSP90AA1	8.40192	9.16053	8.97823	8.78251	8.26948	9.06532	8.88372	9.33768	9.73912	9.41763	10.4572	10.1535	9.5979	9.10572	10.3564	8.18527	8.51784	8.75348	10.107	9.43415	8.63824	8.05841	9.71167	9.7492	9.3291	10.0782	10.5649	8.11163	9.9538	9.43411	9.69729	8.7599	8.71543	10.3387	8.04444	10.0412	8.597	9.78888	10.5995	7.99698	8.82384	9.13688	9.97838	10.2224	10.1322	9.2557	8.69574	10.3947	9.87505
AP003119.2	0.431616	1.67372	1.98048	1.32597	0	1.27003	1.86723	2.50967	1.55058	1.09567	2.60869	1.54973	1.95794	1.74998	0.505009	2.25551	1.41586	0.481182	1.28913	2.01935	1.07981	1.38589	1.92935	0.669353	1.44272	2.84252	1.65929	0	1.64036	1.58527	2.29246	0.740022	0.944464	1.26613	1.01314	2.59268	0.54972	2.02393	1.39714	2.43218	1.18603	0.89243	0.906194	2.25963	1.58766	1.28565	1.80034	1.5357	1.31043
TCOF1	3.72664	5.3269	5.11105	4.76333	3.84698	4.36441	4.43081	4.82474	4.5974	5.59977	4.80549	5.50688	4.54583	4.17991	5.13854	4.88634	4.49487	5.10233	5.93066	5.40204	3.90195	2.56522	4.07725	5.05927	4.65942	5.20561	5.30324	3.69087	5.54463	4.13531	4.66172	4.96144	4.86069	4.8674	4.04037	3.67737	4.08617	4.8484	5.39194	4.28936	4.37671	4.05568	4.19367	5.15699	4.49579	3.49992	4.31282	4.93332	5.70623
LRATD2	5.18626	4.94766	5.39573	5.78265	6.10036	4.86681	6.45356	5.03727	6.2151	5.24307	5.63902	5.94104	5.7076	4.15789	5.63339	5.24171	4.84857	5.38788	5.47326	5.77212	5.36075	4.68169	5.01642	5.0065	4.67302	6.58735	5.89973	4.53678	5.66565	5.93233	4.39056	5.22649	5.76236	6.14618	5.25633	5.21905	5.44008	5.05129	5.1612	4.7921	4.25128	4.21827	4.64338	5.96321	6.47544	4.44736	5.62457	6.22367	6.85403
GINS2	4.85179	4.04363	3.9233	4.61682	4.72395	3.7792	5.50712	4.18186	5.12028	4.8841	5.80879	5.73513	5.01768	5.80145	5.05438	4.37736	5.44052	4.19403	5.856	4.71608	4.89915	2.31	5.19473	4.49953	4.7015	4.82775	5.05198	4.4407	4.89825	3.48052	6.48042	5.13151	4.86564	5.4771	5.71025	5.57549	4.03052	5.12355	5.21519	4.03983	3.55502	4.50958	5.44982	5.07059	6.09506	4.66711	4.91953	4.70767	4.95924
UBR5-AS1	2.28667	2.34265	2.49264	3.24716	4.50454	2.69076	4.42447	3.02538	4.79589	3.11967	4.30091	4.57619	3.38468	3.92707	4.26126	3.01469	1.39503	3.4355	2.92454	2.75241	3.18237	1.65641	2.64739	3.00723	2.266	4.13739	3.31417	0.942787	3.40983	3.22037	3.48357	1.75167	3.34649	3.41357	3.21191	4.03393	2.86287	3.1783	2.75569	3.6434	1.72261	3.6828	1.60245	3.16562	4.46293	2.75014	3.6942	3.01824	3.53059
PTTG1	5.87102	6.05226	6.19173	6.08006	5.28828	5.42354	7.55322	6.7915	5.872	6.53999	6.16765	7.10178	6.42076	5.90073	6.46203	6.26578	5.11229	5.62194	6.94661	5.38293	6.68094	3.88365	5.74236	6.00274	5.94455	6.02248	6.85148	4.51514	6.57113	5.0705	6.73752	5.23474	6.37791	6.49005	6.26711	5.5585	5.45889	5.27492	6.72725	5.25443	5.44473	5.24388	6.52356	5.53223	6.30066	5.32892	5.94027	6.1686	5.9655
AL049555.1	3.6726	3.61006	2.67709	4.92564	5.98532	4.44333	4.95423	3.98395	5.39186	4.90096	5.0558	4.61326	4.75525	5.04573	3.33568	4.15489	2.97707	3.42157	4.58122	3.92303	4.79285	4.99771	3.95362	3.10503	4.68826	4.0798	4.89732	3.08585	4.34741	4.20668	4.53199	3.44365	5.14991	4.61417	4.33686	4.46472	3.5382	4.13649	4.38079	5.30095	4.14554	2.76602	4.45747	4.44727	5.14083	3.92789	5.49048	4.29342	2.80604
SMC1A	3.75549	4.91658	5.32451	5.16927	5.42914	5.56222	4.69404	5.16545	6.10606	5.1945	6.4397	6.03972	5.18779	5.57431	4.98076	4.59322	5.5681	5.48344	6.82523	5.80995	4.87094	4.62983	4.7837	4.84305	6.13646	6.30853	6.41428	4.72235	5.98298	5.01067	4.7172	5.46229	4.77457	6.2443	4.18249	5.06593	5.04347	6.54012	5.92356	3.92954	4.65903	5.38433	6.03025	5.70211	6.30302	5.06005	5.66443	6.08339	7.09156
LBR	5.2757	5.55897	6.53232	6.38025	7.7054	5.80732	7.32305	5.70398	6.96331	6.44871	7.60446	6.39804	7.08173	7.61311	7.04579	6.36932	5.18973	6.69054	7.28293	6.81244	6.78813	4.85741	6.95483	7.00627	5.90509	7.24289	7.65278	4.54625	6.88775	5.66265	6.33928	5.99189	6.63151	6.88338	7.05118	7.28697	6.74358	6.47203	6.37603	6.21209	4.14938	7.05203	6.08711	6.80995	7.27369	5.43352	6.84591	7.85158	7.54072
CCDC34	3.42263	4.81871	4.33288	4.17042	3.18137	3.80977	5.03031	4.27374	5.16692	3.89826	5.99051	4.62748	4.57468	5.07728	5.46741	4.32825	3.94446	4.09639	4.85965	5.87363	4.27434	2.50726	4.04404	5.05837	3.46223	4.7324	4.18314	3.54908	4.38512	3.84234	4.36963	4.56809	3.80837	4.14832	3.52677	5.05704	3.32429	3.81834	3.66015	3.67913	3.06641	3.75978	3.42487	4.3561	4.78469	3.33167	4.30442	5.46683	4.53562
RMI2	4.11034	4.29829	3.8304	4.29755	3.56034	4.47918	4.6861	4.09151	5.53791	5.33787	5.4925	5.77059	5.40113	5.12171	5.07873	3.65051	4.14778	4.15049	5.15594	4.95822	4.38213	3.05224	4.37348	4.74786	4.49953	4.96915	5.58143	3.31503	4.37984	3.88634	5.29996	5.47935	4.93147	4.64653	4.46075	5.41389	3.81447	3.97867	4.93164	4.70311	3.5325	4.57183	5.21506	4.40063	5.39554	4.41639	4.96649	4.92325	4.27536
ORC6	3.05413	3.83286	2.97045	3.70831	4.16264	2.69316	4.34572	3.31669	3.79065	3.5071	4.4522	4.32929	3.61104	4.2718	3.65778	3.19773	2.85513	3.35109	4.21142	4.09938	3.29378	1.29746	3.14497	3.03175	3.29096	3.79539	4.19601	2.89755	4.12901	2.14093	4.27314	3.12695	3.75826	4.12584	4.20496	4.27261	2.70596	3.71822	3.59946	3.13202	2.58559	2.52319	4.11277	3.09158	4.77126	3.68617	3.83727	3.72139	4.2291
DTL	3.4422	3.35608	3.31053	3.80406	4.58459	3.7568	4.2298	3.23233	4.37139	5.22329	4.19974	3.53838	4.19659	4.91187	4.38992	3.37325	3.66816	3.66865	4.36261	4.70435	3.74967	1.84777	4.80286	4.51865	4.22214	3.63711	5.87724	2.29786	4.04676	3.04672	3.7537	3.04672	4.50052	4.57262	4.14122	3.42676	3.78221	5.60026	4.51618	2.17533	2.45332	3.65449	4.04024	4.63749	4.99579	2.81912	4.40225	4.70486	4.53565
FUT4	4.32854	4.38751	3.90389	6.31039	6.29576	4.21563	4.7896	3.07145	4.77623	3.95264	6.08076	4.09039	5.41078	4.83188	4.17146	4.09896	5.89785	5.14921	5.1757	5.63119	4.83253	4.88043	4.65153	4.05727	5.69206	5.93485	6.6366	3.66512	5.42038	4.38612	5.02021	3.8763	5.85488	4.63614	4.50938	5.37927	4.53394	5.22353	6.0836	4.79704	5.19728	4.25253	5.41783	5.23011	5.71532	5.25613	5.86012	6.27221	6.09766
SSB	4.69723	5.96501	5.92038	5.90571	4.91765	5.97232	6.49406	6.17548	6.3999	6.32035	7.76897	6.74057	6.22274	6.07081	6.56377	6.17823	4.29667	6.73358	6.91609	6.46362	5.98471	4.23497	6.11892	5.93659	5.17613	6.68116	6.45351	3.093	6.54603	5.73359	6.29276	4.94329	5.98451	6.07448	5.8377	7.01975	5.65407	6.72108	6.48858	5.62627	4.26215	5.75889	5.10459	5.86255	6.37498	5.36875	6.14853	6.75036	6.53532
PARPBP	2.95692	3.40342	2.87389	3.27159	4.95704	2.20974	5.21225	2.53745	3.81419	4.28077	5.12992	3.30455	3.49003	4.1712	3.89868	2.88729	2.80196	3.03678	4.05005	3.15972	3.68264	1.6141	3.84542	2.91044	3.26621	3.80174	4.8161	1.70402	3.15783	2.37273	3.79168	2.62644	3.33489	4.349	3.10384	4.30305	2.83279	3.38644	3.21001	2.22252	1.77656	2.92221	3.13632	3.67644	4.37684	3.17722	3.82927	5.0165	3.84415
AC092718.3	3.6097	5.51187	4.0392	4.8174	3.51845	3.98698	5.25638	5.84894	4.43041	4.26139	4.72475	4.59874	5.227	4.96291	4.35608	5.91534	3.55116	4.37635	5.04586	4.07505	4.42707	3.33247	4.14279	4.16423	4.69208	4.90926	5.68125	2.90133	5.0375	3.54019	4.9532	3.24025	5.06796	4.538	4.80401	4.94746	3.41021	4.89773	5.14518	3.95597	3.0167	3.73092	4.15821	5.23455	4.82956	3.74859	4.52967	4.46015	4.90042
RPL36A	5.68868	7.76887	5.84227	6.08649	5.47706	5.73752	5.87546	7.39019	7.55195	6.15527	7.43548	7.67941	6.15137	5.7942	6.3846	6.59428	5.50209	6.76875	6.78938	6.31786	6.85431	4.41987	6.67513	5.8966	4.8117	7.01751	5.34246	3.55322	7.66925	6.28878	7.47815	4.54748	6.68432	7.10715	5.9984	6.70827	6.61416	5.29808	6.01517	6.1703	5.75904	7.30163	6.80334	6.66308	6.34837	6.7153	6.69634	6.23237	7.10099
SNHG30	5.12349	5.26239	3.55177	4.56103	3.10471	2.90496	5.25343	4.34404	4.06916	4.64287	5.86166	5.03587	4.31987	4.93789	4.24386	3.86692	3.8272	4.66682	5.4422	4.35294	3.70865	2.59932	4.37099	3.26914	3.97838	4.6224	3.83674	3.02488	4.77714	2.99218	4.98094	3.00668	4.1613	4.23629	4.67683	5.12557	3.31917	4.80965	3.73175	4.70822	4.26748	3.7667	4.13488	3.39563	5.3615	4.80027	4.35936	3.91793	4.63847
AL021154.1	0.345663	1.69483	0.425549	0	1.55194	0	0.666672	1.79843	1.50112	2.35603	1.17609	1.08565	0.9967	0	0.858735	0.554736	0	0.942608	0.64194	1.57324	2.22486	0.209837	0.469678	0.205103	0.737238	1.04606	1.76296	0	1.15888	0.930541	0.791273	0.832227	0.364094	1.59734	0.480535	0.573684	0	1.68803	0.626272	1.14999	0.580145	0.414005	0	0.595998	0.830658	2.12063	0.401925	1.68333	0.17335
IDI1	5.71219	5.1952	5.31559	5.8946	6.79539	5.34847	6.48225	5.52798	6.40124	6.68375	6.78181	6.96812	5.86837	6.06638	5.56067	5.35459	4.62128	5.87753	6.79618	6.54422	6.39742	7.06966	6.78256	5.46872	6.7705	6.47702	6.94358	4.32495	6.66548	5.65202	5.70965	5.37007	5.81773	6.3137	5.71908	6.75715	5.2621	6.49018	6.24754	5.63919	4.60484	5.46189	6.61588	6.64147	6.69907	6.39666	6.42738	6.61805	6.16964
HELLS	1.75372	2.9105	2.28378	3.2059	5.44	2.70539	3.81815	3.04817	3.86224	2.94556	3.58944	3.45532	3.17635	4.08821	3.53789	2.80294	2.15784	2.15013	3.67502	3.09229	2.60405	1.38848	2.77127	2.14583	3.20117	2.89141	4.08985	1.6574	3.85784	2.17772	3.03463	2.41914	3.49087	3.17613	2.47166	2.30306	2.47993	2.85473	3.79412	2.41648	2.50643	2.28783	2.71808	3.10761	3.82898	2.00345	3.87633	3.68011	3.73897
PRR11	2.76116	3.80562	4.39692	3.45979	4.36963	3.92675	4.6436	3.21878	5.29773	3.98179	4.97587	4.93067	4.29944	4.78791	4.42207	3.40647	3.70193	4.5545	5.64873	4.6118	4.25511	2.25685	4.52749	4.29358	4.27059	5.06914	5.67034	2.97905	5.12562	3.93605	3.7429	3.86859	4.29934	4.77906	4.17055	4.31746	4.12256	4.42438	4.55698	2.20073	1.72068	3.00379	3.96341	6.36174	5.37663	3.31039	4.22235	5.40962	5.02205
AURKA	5.91769	5.63392	5.83458	5.52937	6.25562	4.17919	6.81867	4.94007	6.55051	5.91079	6.77825	6.47961	5.77799	6.71183	6.04249	5.60271	5.33014	5.17137	6.86976	5.66808	6.17189	3.46855	5.74569	5.18218	5.41985	6.86191	6.37153	4.6053	6.08899	4.2707	5.58326	5.91923	4.91834	6.37768	6.58563	6.33767	5.97898	6.50708	5.72347	4.65252	4.11629	4.84786	6.12182	5.41291	6.40079	5.26217	5.73296	6.76415	7.13304
TICRR	1.71905	2.98754	1.87045	2.38471	3.42654	1.8949	2.08265	2.28367	3.31089	2.9007	2.46257	2.14776	2.37863	2.9887	2.96325	1.71546	2.16322	1.49472	3.66445	3.23369	1.50682	0.867257	2.09956	2.20372	2.86404	2.755	3.79853	2.34603	3.52044	1.84196	2.11084	3.34927	2.69694	3.23241	2.28136	1.3582	2.18173	2.4631	3.00736	1.24465	1.6049	1.39151	2.73802	3.08318	2.67991	1.66948	2.65149	3.08612	3.83906
CENPW	6.33384	7.0388	6.23622	6.71441	5.14385	5.49189	6.67829	6.05839	5.91357	6.88839	7.45817	6.80796	6.32334	6.4537	7.5851	6.81785	6.06047	5.40088	6.99425	6.73324	6.27147	4.10883	6.50629	5.91881	6.06182	6.49143	6.41697	5.2945	7.10964	5.18042	7.13921	6.88427	6.78035	6.51643	6.9072	6.86292	4.82074	5.14254	6.63848	5.518	5.19505	4.6451	6.65306	5.02741	6.03231	6.23405	5.89276	6.32708	6.65032
LYSMD2	4.07328	3.06336	3.01625	4.20877	2.66733	3.06456	3.81852	4.78852	4.0959	4.024	3.98878	3.85695	3.41005	4.28963	4.62733	3.45946	3.63104	3.04093	4.06532	4.0105	3.86713	2.53222	4.49479	3.84143	4.29993	3.53779	5.34086	2.12135	3.93885	3.40461	4.19216	3.17113	2.46281	3.87487	4.05682	4.25346	4.11993	4.14416	4.53292	2.85171	4.97855	3.71491	4.05879	4.61501	3.48707	3.41879	4.681	4.06723	4.20635
CDCA5	4.834	5.30536	4.6451	4.91105	4.34052	4.50916	5.94567	4.10511	4.8626	5.65434	6.07998	5.15456	5.73923	5.87262	4.17533	4.79854	5.15401	4.76595	6.11071	5.68516	4.90352	2.79275	4.81283	4.05164	5.42363	5.22073	6.07443	4.82076	5.92464	3.95656	5.07792	5.28951	5.05967	5.79758	4.99777	5.41802	4.90836	4.53735	6.09466	3.98193	4.43791	4.0994	5.89758	5.27174	5.75087	4.94009	4.9459	6.09696	6.34054
SMC2	3.29826	3.62284	4.07476	4.14249	5.52672	3.77653	5.14033	3.60189	4.56843	3.65021	5.54876	4.45388	5.36132	5.2953	4.37191	3.85263	2.59015	4.49007	4.92768	5.07491	4.18869	2.83751	4.45334	4.14079	4.58461	4.77553	6.24093	2.55034	4.73607	3.87738	4.16856	4.25565	4.48625	5.36571	3.71696	4.5848	3.72077	4.43828	4.34534	2.98687	3.41032	3.77864	3.70396	4.33329	5.37011	3.73085	4.76224	5.47373	5.21454
AC026979.2	2.56107	2.50034	2.32522	2.79846	0.523303	1.7991	1.87131	2.04764	2.36255	2.87305	3.31599	3.33645	3.32348	3.10644	1.76261	2.93208	1.9748	2.78906	3.07913	2.32884	1.97637	1.47065	1.73213	2.45795	3.03027	2.72749	2.34004	1.81352	2.5753	2.12708	2.32634	0.913086	3.02613	2.23355	1.88106	2.10944	1.60267	3.03281	2.7083	2.32205	3.00022	1.08969	1.10549	2.52982	3.37796	0	2.32156	1.8084	2.01213
CKS2	9.98041	8.57215	7.34248	8.23688	7.60968	7.27792	9.17112	8.28957	8.41498	8.53414	9.53718	9.29621	8.87738	8.21301	8.18771	7.88695	7.46215	7.05186	9.0573	7.41202	8.46739	5.95207	8.26387	7.68498	8.03193	8.02108	8.40968	7.605	8.59996	7.15024	9.81601	8.45403	8.43769	9.12624	7.66323	8.7981	7.42302	7.44374	8.01518	7.50503	8.13648	7.31507	8.4975	8.45483	8.9422	8.97073	8.30153	8.59085	8.43402
MCM10	2.56363	2.88267	2.27042	2.86968	3.8504	2.26574	3.00856	2.18106	2.9435	4.18758	3.87981	3.13817	3.25258	3.77149	3.1718	2.25205	2.36979	3.35399	3.83394	3.53668	2.57772	1.04282	3.00052	2.68159	3.6392	2.65478	4.24442	1.80549	4.06984	1.84248	3.14058	3.44289	3.10376	3.27267	2.98912	2.50283	2.47136	3.3425	3.8365	1.92715	1.98518	2.02037	3.46122	3.74328	3.93116	2.70187	3.01636	3.96992	4.08031
FOXM1	4.3147	5.319	4.86516	4.71201	4.5829	4.35226	4.91764	5.033	7.94776	5.90681	5.35688	4.88018	5.44389	5.92475	6.08088	4.63846	5.52994	4.53241	6.136	5.33467	4.95601	3.07337	5.12248	5.19849	5.4602	5.26308	6.40268	5.00016	5.59521	4.09956	5.63012	5.48242	5.13432	7.49261	5.30452	4.79791	5.60855	5.95941	5.55692	3.69477	4.9247	4.27167	5.44739	5.133	5.32834	4.82408	4.77164	6.52074	6.18168
CKAP2L	2.64963	2.27482	3.18802	2.8753	3.67046	2.87715	4.45042	2.86138	4.28186	3.17748	3.86789	2.82704	3.91965	3.77804	3.25229	3.33852	2.20816	3.09518	4.35329	3.49236	4.01486	1.43822	3.62938	2.81692	3.1294	3.25231	5.61666	1.64903	4.20182	2.50057	2.75385	3.06426	3.44061	3.61431	3.48386	2.94459	3.18349	3.57464	3.68454	1.93862	1.71907	2.45979	3.45034	2.60498	4.02719	2.7969	3.40981	4.74317	3.78492
KNSTRN	4.13661	3.77714	3.15023	3.42075	4.13064	3.5896	4.12574	4.09911	4.87012	4.42317	4.8847	4.27063	3.9545	4.44113	4.93361	3.31725	4.17396	3.10976	5.16799	4.06866	3.75953	2.04475	4.56572	3.84825	4.61309	3.58591	4.73676	3.5434	4.45556	3.29556	4.72169	3.84227	4.48579	5.03376	4.31769	4.15866	3.66478	4.77111	4.94813	2.65757	2.37008	2.94076	4.97856	4.04403	4.0679	4.41067	4.1602	4.89707	4.97563
SRPK1	4.88366	5.36586	5.94221	6.04376	7.44226	5.41186	6.63409	4.53624	6.85176	6.05889	7.75463	5.81977	7.15543	7.42572	6.94718	5.56125	5.66467	6.40188	6.72086	7.22991	6.84794	4.72715	6.31503	5.51543	5.82464	6.5507	7.03355	4.14947	6.38443	5.38719	5.67797	5.86391	6.71731	6.17602	6.5788	6.56869	5.71554	7.29786	6.10241	5.39674	4.7001	5.80771	6.09578	5.77379	7.76479	5.77651	7.00067	7.63946	6.70619
AUNIP	2.73109	3.58484	3.01465	3.12996	3.05617	2.04016	4.03128	2.86683	2.17941	3.73495	3.9462	3.11291	3.11009	3.31008	2.19338	2.43764	3.08404	2.98654	3.92296	3.29715	3.00729	0.962518	2.87092	1.87244	3.64314	2.63447	3.9964	1.76773	3.47466	1.71342	2.96695	3.72972	3.16417	3.39668	3.25292	3.48181	1.81672	2.44587	3.42553	2.81734	1.65808	2.11635	3.66602	2.8909	2.92313	1.53729	2.29091	3.29208	3.16649
IMPA1	4.61254	3.24991	4.7164	4.76024	5.33664	4.19002	6.44191	4.39215	4.98278	4.18057	5.15328	5.5174	4.05473	4.59269	4.63409	3.69868	3.3738	4.68234	4.90063	3.40471	4.80872	5.82654	4.31349	4.11671	4.09648	5.26949	4.98618	1.8666	4.17339	4.98566	5.12901	3.6958	3.66282	5.17204	4.40957	5.22627	3.72527	4.25364	4.83721	3.999	4.07355	3.28685	4.34915	4.38598	4.98624	3.72008	4.50957	4.0909	4.1982
RAB17-DT	0.533365	1.41995	1.29194	0.8523	0.969126	1.30202	1.77663	2.86844	2.30482	0.31392	2.09435	3.30149	2.53526	1.81813	1.14376	1.60103	1.6506	2.54196	2.42211	1.9774	1.44685	1.32703	2.35964	1.23028	2.01093	1.92055	1.0845	0.336059	2.33229	1.40022	0.940866	1.81031	1.20434	1.59303	2.39088	2.12486	0.842511	2.65273	1.84577	1.81465	0.915313	1.30123	1.99626	1.18121	1.89349	2.8982	1.79786	2.13761	0.643863
CAMTA1-DT	0	0.987955	1.39702	1.55004	2.06505	1.69435	2.2847	1.19001	2.21948	1.96715	1.83609	2.35352	1.54305	2.59462	0.619448	1.11053	1.64823	2.23715	1.42945	0.901777	1.64967	0.60034	1.08917	1.22829	0.793169	0.831926	0.336907	0	1.63563	0.774899	1.44374	0.893389	1.07315	1.24479	1.66519	1.38388	0	1.45632	1.13392	2.63791	0.860649	1.0674	1.99366	0.643444	1.94537	1.15481	1.64065	0.684859	0.986968
WDHD1	2.23645	2.90077	2.03402	2.46253	3.64319	2.86244	3.07474	2.57436	3.49428	3.22388	3.60956	3.6441	3.18092	3.78869	3.24162	2.10945	2.30181	2.5268	3.90385	3.42817	2.10554	1.42069	3.06279	2.92199	3.3428	2.91707	4.51519	1.60451	3.93294	2.59398	3.13454	2.46327	3.34108	3.66514	2.75069	3.23339	1.75091	3.11864	3.65174	1.51764	1.86844	2.2263	3.12593	3.38199	4.37287	2.5418	2.56318	4.31099	3.94207
TPD52	6.01083	4.98316	5.7233	5.70922	7.29966	6.0319	7.78738	5.71937	6.28007	6.00272	6.52959	6.26726	6.36049	5.96419	7.009	5.58237	4.42844	5.27613	5.96946	4.46615	5.50334	6.84599	5.71082	5.19479	5.47227	6.67485	7.23683	4.11743	6.11116	6.70169	5.85638	5.23817	6.87554	7.28952	5.60759	7.13724	5.51939	6.54762	5.6429	5.71692	4.00688	5.07349	5.40443	7.48621	6.51067	5.56927	6.12089	6.38928	6.27734
NDUFAF2	5.58796	5.85652	5.94868	5.68252	5.3675	5.27671	6.52146	6.19569	6.23069	5.6232	6.92244	6.9161	5.8417	5.17401	6.51611	6.27959	4.47213	6.50098	6.59321	5.96939	5.942	4.14624	6.11169	5.45097	5.30665	6.72526	5.78114	4.47335	6.22903	5.40125	6.2894	5.59913	6.07231	5.95092	5.78741	6.71126	4.53091	5.78555	5.55156	6.25718	4.45772	6.00761	4.28981	6.13119	5.93439	5.54061	6.03735	6.0524	6.24016
KIF4A	3.53873	4.89419	4.47339	3.58543	4.42269	3.78205	4.71649	5.11999	4.99871	5.25805	5.49435	4.71437	4.6414	5.26679	4.37073	4.09065	4.35128	4.26144	6.21645	4.83726	3.69351	2.23297	4.33073	4.26039	5.34292	5.24495	5.8357	3.70509	5.69965	3.51953	4.26031	4.86712	4.44671	5.44497	3.89499	4.50644	4.04775	4.25722	5.13276	2.84664	3.68103	3.601	5.024	4.4249	4.70955	4.29988	4.53823	5.5704	6.32309
GGCT	5.70316	7.65389	6.66594	6.63728	6.40413	5.95671	7.2411	6.98261	7.95533	7.13157	7.80334	8.21537	6.41163	7.38516	7.19285	6.6517	5.84277	6.27163	8.10767	7.03938	6.55573	5.02701	6.34225	6.04809	5.68828	6.86159	6.82062	4.78	7.59893	6.28297	7.33736	6.36737	7.33865	7.31818	6.65975	7.72734	5.73129	7.20969	6.35424	6.93115	4.90907	5.53792	5.15714	6.60959	7.00084	6.53103	6.5464	7.22054	7.5081
MND1	3.43183	4.31723	2.77808	3.69915	3.85895	3.36391	3.79947	4.05297	4.24461	4.26822	5.18214	5.23004	3.74151	4.65763	4.41938	3.62125	2.77709	2.34357	5.14627	3.76805	4.40125	1.90177	4.2461	3.36466	3.61555	4.03138	4.77648	1.44497	4.90404	3.01085	4.42056	3.83292	4.03948	4.04431	4.1144	3.99663	2.80083	3.32789	4.49985	2.86454	3.31487	2.85017	3.51478	3.73278	4.77382	3.85372	3.9014	4.35736	3.91121
EXO1	3.69907	3.68244	2.76966	3.46612	3.61813	2.80754	4.09406	2.44998	3.53086	4.96678	4.0057	3.09436	3.61977	2.67566	3.0044	2.94266	2.74539	2.86717	3.95045	3.84415	2.85556	1.45504	4.23816	4.01443	4.02834	3.22152	5.39873	2.48067	4.05973	2.38002	3.14033	3.83167	3.90152	4.18713	3.94175	3.26659	3.11998	2.70975	3.95688	1.9131	2.32405	2.86728	2.53193	3.72377	4.50243	2.62386	3.34554	3.89976	4.68809
ZNF367	2.37815	3.33788	2.6304	3.37357	4.85471	3.70508	4.43344	3.46316	4.86907	3.2369	4.29202	3.95898	4.54133	4.56096	4.02871	3.56673	3.41104	3.4383	3.83262	4.42358	3.82158	2.0675	3.80344	3.45848	3.83847	3.55106	5.17355	2.42448	3.73531	2.79845	3.54247	3.75074	4.28071	4.52016	3.27806	3.23697	2.83275	3.29194	4.34875	2.76749	2.30194	3.65036	3.70142	2.26499	4.91072	2.74933	4.17927	5.23373	4.29533
AP000580.1	0.427442	1.55479	0.52306	1.31624	2.50485	1.13519	2.45661	2.94207	2.06339	1.32148	1.90707	1.53907	1.68655	1.11674	1.16565	1.76087	0.867721	1.35944	1.27958	2.17734	1.67926	1.99683	1.39714	0.256513	0	1.80187	2.39752	0	2.04986	0.992147	1.87139	0.733539	2.16148	1.25668	0.588288	2.52823	1.50308	1.00783	2.2304	2.9978	1.36528	1.18275	0	1.97524	1.72846	2.39658	1.39882	0.955339	0.982397
RPS3A	9.50386	9.02359	8.75712	8.32826	7.88077	9.10993	9.38398	8.90481	10.0452	9.97401	10.2122	10.2655	9.4074	9.16217	9.61325	9.28953	9.0059	8.92542	9.26501	8.46534	11.7328	7.61328	11.1015	8.9079	8.04559	9.45675	8.95742	7.12586	9.57383	9.2355	10.9982	7.18908	9.43559	9.9993	10.4632	10.7099	9.88559	8.73072	9.25391	8.01965	8.26567	10.2213	10.8938	9.35721	10.4652	9.22499	9.95039	9.41704	9.37206
MELK	4.38101	4.54565	4.26257	4.73209	5.33781	3.82125	6.11091	4.53624	4.7073	5.56086	5.76909	4.94422	6.05862	5.92191	4.74342	4.73204	4.26822	4.59955	5.61636	5.61926	4.82599	3.12501	4.94769	4.26217	5.37652	4.56545	6.23722	3.23201	5.67184	3.59787	4.92165	5.59063	5.25671	5.94401	4.93555	5.45677	4.02365	4.95908	5.6655	3.64054	4.30149	4.15311	5.96451	4.60124	5.79164	4.77084	4.63362	5.46884	5.68825
AC025449.1	1.63244	2.72936	2.66068	3.59612	1.58428	2.037	2.60014	3.63646	2.62396	1.59894	3.10444	2.4633	2.14804	3.65521	3.23486	2.86096	1.08157	1.86759	2.48268	2.44042	3.07949	1.23237	2.28387	2.92303	1.59086	2.59661	2.52262	0.349034	2.65846	2.58988	2.73726	1.79356	3.83178	1.59214	2.02377	2.45679	2.24014	2.42716	2.54641	3.35724	1.54602	2.8108	1.11761	2.92865	3.68431	1.28886	2.64657	2.06262	2.54657
PRC1	4.91349	4.82763	4.40205	4.64633	4.763	4.56146	4.85183	4.85737	5.62051	5.42514	5.52032	4.49123	4.84025	5.20617	5.77796	4.31576	4.75916	4.04867	6.0557	4.62318	4.0877	3.1655	5.27498	4.81939	5.34367	5.1067	6.65052	4.89475	5.33104	4.92181	5.2084	5.76319	5.59548	5.7064	4.80458	4.4209	4.69669	4.62252	6.1022	3.16171	4.17609	3.34907	6.26992	4.96817	4.8011	4.66235	5.02004	6.07594	5.83599
CHMP4C	6.1389	4.75742	5.04801	6.27036	5.35559	6.30673	7.96443	5.87567	7.12473	5.68794	6.996	6.8484	7.06806	5.66381	6.65407	5.01522	5.70788	6.40882	6.26567	5.35674	6.74097	5.60269	6.65807	5.60838	5.31736	7.21438	6.49248	4.6559	6.28773	5.88358	6.59083	6.55175	5.61735	7.14915	6.75261	6.72103	6.16829	6.21172	5.38474	5.82707	4.83998	6.5	6.46174	6.79199	7.26875	6.17388	6.42802	6.69174	6.64338
ERCC6L	1.71872	3.70125	2.44818	2.67329	3.48223	0.62278	2.96589	2.75667	3.35773	2.83783	4.14849	3.04464	3.17968	3.52519	2.58854	2.17095	2.3582	2.54823	3.71229	2.78751	2.86375	1.01024	2.41389	2.06784	3.58217	3.29137	4.44209	0.845018	4.17257	1.64929	2.91316	2.64926	2.74402	3.6509	2.02016	2.70282	2.18159	2.31148	3.2652	1.41618	1.81088	2.35979	2.65944	3.07544	3.44228	2.64359	3.64165	3.83482	0.748791
CYCS	6.21298	7.36896	7.56876	6.87165	7.66016	6.47235	8.38203	7.36514	7.67225	7.63818	8.33465	7.97394	6.84054	7.244	6.95136	7.03905	6.21858	6.86565	8.41168	7.59812	7.38749	6.14218	7.66219	6.84966	6.65242	8.1216	7.68395	4.02402	7.48146	6.6129	7.73838	6.36534	6.81046	7.40032	7.47577	8.9089	6.31891	7.54393	6.93266	7.73244	5.36231	5.62119	6.07182	7.67032	7.43652	6.90625	6.79332	7.92484	7.92657
RAD51	4.80072	4.12758	2.78079	3.86527	3.44522	3.57836	4.45188	3.74616	4.46123	4.42814	5.08747	4.09607	4.21313	4.36737	4.18932	3.07438	4.30077	3.13349	4.69002	3.48216	3.29781	3.00562	4.06903	3.6756	4.55864	3.41208	4.56813	4.26348	4.41845	3.32613	4.79034	4.02727	5.06843	4.67086	4.26492	4.34682	3.44149	3.61066	5.13992	2.73107	2.31166	2.69454	5.69326	4.13262	4.078	4.57354	3.70309	4.74998	4.61864
CHRNA5	2.90851	2.31505	1.11496	2.51398	1.70557	2.22797	1.85782	2.96149	3.24538	2.96617	2.76992	2.29519	1.35957	2.08173	2.55922	1.35837	2.70972	1.13694	2.43994	1.6501	1.22225	1.18955	2.26118	3.01361	2.00796	2.59122	3.69956	2.09663	2.56826	2.32873	2.25404	2.09567	2.65795	2.40474	1.99455	2.60426	2.26504	2.24969	2.42722	1.14547	0.805394	0.843862	2.6246	4.17865	2.91308	1.7304	2.66392	2.6687	2.40779
AC008946.1	1.3023	2.25716	0.993457	1.1809	0.877426	1.68007	2.52902	2.10973	1.95758	1.692	2.29223	2.08464	1.52948	0.733322	1.71843	1.1825	1.26466	1.22128	2.26119	2.61729	0.953459	1.33694	1.80766	1.10988	1.05911	1.44897	1.02658	1.90742	2.85431	0.506461	2.60577	0.883865	1.73641	2.12955	0	1.71895	0.831861	1.13977	1.56683	1.81102	1.22674	1.05661	0.794925	1.9667	0	1.49242	0.430798	0.846806	0.635201
SORD	4.77815	5.10025	3.91058	4.19563	2.06695	4.07028	4.60353	4.03303	4.37941	4.4057	4.33806	4.71561	4.70365	3.81627	4.60904	3.42581	4.80194	4.64943	5.55983	5.1023	3.87924	4.16934	6.19139	4.55301	4.06846	4.2401	5.34955	5.12223	4.09038	4.89702	5.28268	4.71533	4.60887	5.08001	4.66213	5.32317	4.14468	4.97547	5.44512	2.40256	3.65107	3.25759	5.4833	4.90235	4.65251	4.60571	4.54002	5.77191	5.43822
FAM216A	1.86623	1.92664	1.89094	2.31398	2.95469	2.48282	2.91052	2.80004	3.34757	2.73418	3.50369	3.6786	2.53145	2.99822	3.22138	2.56376	1.49739	1.84647	3.45056	2.3571	3.20709	0.892002	2.66282	2.75361	2.39324	2.63987	2.86884	1.27503	3.66248	1.9771	2.29993	2.36081	1.76608	3.38505	3.2791	3.68515	1.73375	2.93577	2.04308	1.64168	2.32698	2.72586	2.47303	2.26048	3.09845	2.95396	2.85321	2.3736	4.22011
SNHG6	8.11177	7.35736	7.38318	8.38208	6.16153	7.30983	8.94891	7.32075	8.2273	6.97767	8.1495	9.31484	7.9662	7.90674	8.08486	7.91166	6.43823	7.15018	6.89471	6.95043	8.48207	5.06192	7.25134	6.67955	6.44657	7.976	6.87135	6.63609	8.526	7.71979	8.32018	6.328	8.3161	7.64832	7.34128	7.5182	7.86006	7.21136	7.51368	7.63972	6.65704	8.27256	6.77722	7.74212	7.86603	7.08866	7.67663	7.42388	7.82189
LMNB1	5.97532	5.87788	6.10362	5.99493	5.78663	6.20602	6.79829	6.11422	6.68179	6.92806	6.52992	6.06301	6.90736	6.52489	7.04032	6.30587	6.10227	5.49479	7.09607	6.62796	5.83011	4.26571	6.33724	6.09915	6.64981	6.50953	7.8144	5.86963	6.28399	5.51536	6.25387	6.90553	5.87144	6.79014	5.82057	5.80312	5.33335	6.03276	6.76522	5.21918	5.12996	5.51089	6.78831	6.37372	6.86859	5.87419	6.45447	7.37573	6.9457
SDHAF3	4.16507	4.49832	2.67564	4.51668	3.67615	4.08969	5.66619	5.33948	4.67892	5.21877	6.40238	4.96793	4.54358	5.31517	4.12605	3.14111	4.66449	4.26266	4.75158	4.33963	4.15198	2.93824	5.21787	2.37136	5.06556	4.45809	4.21979	3.68029	4.65032	4.12959	5.70568	3.43806	4.76875	4.63884	4.33445	6.41086	2.74489	3.58872	3.47935	3.93226	3.01896	3.46848	3.76156	4.61306	5.08035	5.13084	5.05534	5.29978	4.70753
CHRNA5-AS	2.11244	2.16546	0.660878	2.41528	1.12841	1.514	1.94865	2.22427	2.80515	2.20572	2.33286	2.22735	1.33789	1.61902	2.40739	1.11528	1.67504	0.72301	2.23498	1.17298	0.673451	1.11104	1.31815	2.37072	1.85287	2.32776	2.08525	1.05347	2.48075	1.82707	2.00179	0.868753	2.15836	1.74084	1.70455	1.71118	1.68279	1.78783	1.89662	0.88884	0.878395	1.13501	2.00602	3.2603	2.08447	1.27375	1.92163	2.2347	1.68542
SPAG5	4.83756	4.00987	4.40366	4.18646	4.5999	3.93903	4.6903	4.49521	4.70914	4.95257	4.50453	6.0711	4.11962	4.04834	4.3254	4.31771	4.57768	4.33138	5.23142	5.49794	4.03414	2.39318	4.53743	4.31507	4.49961	4.66107	5.84842	3.5795	5.30766	3.58382	4.11844	4.32593	4.85329	4.68951	4.67464	3.87642	4.07403	4.2511	5.27267	3.76312	3.7213	3.38476	4.87988	4.6196	5.30034	3.78562	4.05151	5.13515	5.00925
EEF1E1P1	0.896322	1.09686	0.978348	0	1.60831	0.99721	1.16726	1.4333	1.86681	0.699637	2.43003	1.99113	1.75495	1.55866	0.897343	1.9483	0.754183	2.38872	2.28186	1.42016	2.70076	0.221597	1.5382	1.47615	0.43686	0.460926	1.01112	0.418702	1.5303	0.753832	0.914916	0.869966	2.01589	1.40739	0	1.44687	0.466577	1.67274	0.822595	1.1134	0	0.435604	0.782076	1.15089	2.50544	0	1.01584	0.833336	1.59975
PRR34-AS1	2.75713	4.37515	2.94997	3.98975	3.33752	3.50078	4.04978	4.54739	5.43806	3.22465	3.3014	4.72895	3.37074	3.04828	3.01058	3.76223	0.856341	2.15767	4.23481	2.61129	2.77858	3.10041	3.31276	2.72436	3.72723	3.69167	2.40453	1.70134	4.4652	3.25271	3.99811	1.84991	3.17383	3.82761	3.2342	3.6951	2.98366	3.36976	4.87515	3.48841	3.25857	1.48681	1.27233	4.09695	3.46838	3.9912	3.51786	2.94292	2.84375
AL133215.2	1.40201	2.01766	1.81093	2.18563	1.78023	1.16491	3.04707	1.94781	3.17	3.04945	3.03965	2.66121	2.49723	3.51341	1.28849	2.11686	1.14332	2.24169	2.59341	1.91319	2.52149	1.06768	1.83765	0.715209	1.8034	1.16514	2.79117	0.671565	3.65948	1.36211	2.63515	1.22379	2.22794	2.51795	1.84107	1.64488	0.588951	2.3848	1.47297	2.48773	1.1078	1.66533	1.75504	1.97255	3.38504	2.13308	2.15342	2.49702	2.05598
KIF23	3.08941	3.80775	3.3106	3.43692	4.13579	3.15257	3.99388	4.01137	4.40401	3.77483	4.4484	3.24084	3.57821	4.18836	4.54952	3.02386	3.39757	3.26195	4.88229	4.50643	2.9435	1.66021	3.85627	3.57447	4.10966	4.08991	5.4098	2.99878	4.24373	3.12257	4.05879	3.54107	4.15895	4.45976	3.59786	3.48493	3.4479	4.07032	4.38282	2.12885	2.79261	2.73994	4.58349	4.17644	3.79856	3.12147	3.8029	4.94539	5.00101
AC108860.2	1.30473	1.77044	2.26252	1.97547	2.48567	2.60919	3.25214	2.26504	3.49696	2.48799	3.14666	3.27997	3.29824	2.96995	2.23396	1.98656	1.72221	3.36579	2.92869	2.28671	1.89109	1.61366	1.71256	1.55905	1.86677	2.96059	2.23281	1.48069	1.88351	2.11283	2.21441	1.91509	2.56491	2.69348	2.23739	3.50289	1.52621	4.22024	1.82205	3.36388	1.94241	2.26862	0.5112	2.10847	3.55247	2.01124	2.64028	1.85517	2.7226
RDM1	1.24805	2.12017	1.60081	1.05691	1.33155	1.05963	2.30249	1.27128	1.74152	2.65519	1.95112	3.55507	0.804839	1.9083	1.30156	1.13152	2.28898	1.27452	2.19871	1.06681	2.88522	0.814826	1.86225	1.15997	1.42973	1.66531	1.28516	1.7737	1.97869	0.67596	1.96933	0.623466	2.52913	1.5395	2.61131	1.73556	1.45721	1.2137	0.877106	1.65041	0.80147	1.68953	2.49105	1.92787	3.23083	1.48755	1.3124	2.18014	1.39028
DEK	5.75322	6.20875	7.05078	7.2475	7.80565	6.73876	7.47088	6.45841	7.64439	6.78474	8.42403	6.90521	7.61129	8.38619	7.57948	6.93514	5.42326	7.7518	7.4415	8.5617	7.67698	6.27059	6.75848	6.25514	6.83838	7.88411	8.52716	4.11009	7.21071	6.97162	7.26285	6.30105	7.47132	7.21478	7.65664	7.66154	6.89562	7.74295	7.4034	6.49292	5.20837	7.44013	6.43639	7.06169	7.44995	6.03702	7.56034	7.38475	7.40552
PSME2	7.4539	7.19622	6.62565	6.71875	4.91393	6.47301	7.97747	7.79566	6.8768	7.35513	6.73923	7.76174	7.38101	6.71294	7.46744	6.80406	7.58492	6.067	8.1215	6.57924	6.35485	6.49103	7.08337	6.78398	7.18671	6.81292	7.36916	5.54338	6.98482	6.62241	8.64157	6.50904	6.81261	7.44401	7.21951	7.40044	6.03627	5.91422	8.62762	6.3355	8.41309	6.53438	8.28413	7.90972	6.67366	7.15519	6.08556	7.19907	7.22532
SGO1	1.66028	2.73573	2.35064	2.31378	4.3474	2.24748	2.94812	2.59782	3.55639	2.96351	4.27578	3.15547	3.08747	3.58513	3.19823	2.73756	1.82596	3.03777	3.61458	3.58104	3.31997	1.32804	3.14876	2.78199	2.61463	3.23812	4.57545	0.931898	3.28243	2.07275	2.76948	2.49783	3.54466	3.59483	2.58278	3.27889	2.44907	2.84835	2.88112	1.8594	1.42251	1.70348	2.14907	3.10202	3.5287	2.23978	2.91537	4.17465	3.52282
UBE2T	6.68176	6.11845	5.66253	6.04701	5.58711	5.55205	7.2975	6.2414	6.65272	7.17371	6.88778	6.69484	6.53847	6.72094	6.68231	5.80892	5.54678	5.65382	6.85349	6.27877	6.41159	3.63954	7.18645	6.57573	6.43991	5.90799	7.1892	4.97516	7.04085	5.10734	6.77307	5.42974	6.68764	6.75522	7.1649	6.80226	5.92272	6.41171	6.65933	5.04659	5.00224	5.7609	7.29215	6.50021	6.95417	6.32805	6.19683	6.31324	6.78428
PPAT	3.56401	3.51374	3.20127	4.00944	4.64235	4.2927	3.9568	3.73691	4.36578	2.82147	4.96153	4.8221	4.18357	4.01139	4.26166	3.77691	2.95078	3.83489	4.40944	4.84441	5.02704	1.99259	4.09215	3.87819	3.52166	4.66861	5.1916	2.69687	4.34705	3.62265	4.19443	3.3572	3.7983	4.09449	3.46479	4.57724	4.15494	4.04234	4.45902	2.57957	2.12483	3.84278	3.44989	4.61414	5.05401	3.24331	4.73125	4.71162	4.90573
POLQ	1.04531	2.49151	2.23617	2.54202	4.91226	1.66887	2.67805	1.31335	2.53493	1.91973	2.84581	2.42836	2.26023	2.57766	1.9968	2.14143	1.54405	2.49485	2.95022	2.71767	2.08768	0.705191	1.78205	1.73101	2.22914	2.36695	3.61098	1.00088	3.22746	1.19353	1.81201	2.2435	2.34888	2.64825	1.65422	1.7111	2.16216	2.06883	2.82604	1.80803	1.46725	1.80703	1.93149	2.76296	2.92291	1.14952	2.4523	3.32371	3.04702
HMGCR	5.25495	4.74447	5.49565	5.34238	6.28548	5.01043	6.55568	4.4953	5.37554	5.91632	5.98724	5.33638	6.08729	5.5838	4.56848	5.11321	4.69195	5.62815	6.73166	6.04186	6.07409	6.0306	6.2484	5.28033	6.25942	6.4726	7.06684	4.77832	6.44515	5.40901	5.24483	5.20117	5.59353	5.87009	4.94001	5.43156	5.37498	5.58014	5.93096	5.51967	4.04668	5.57669	6.49218	5.394	6.83241	5.52885	6.27595	6.39213	5.9993
E2F8	2.53631	2.68956	3.29534	2.6808	4.08776	2.20288	4.08859	2.44998	3.63031	3.79696	4.00926	2.72785	3.73414	4.14349	3.92696	3.07455	3.02363	3.12401	3.80512	4.66769	3.24788	1.98139	3.61588	3.42302	3.6604	3.37348	4.85155	2.64295	4.11354	2.15377	3.14971	4.2691	3.81989	4.04735	3.16464	3.66963	2.6944	3.62193	3.20201	2.03628	3.38674	2.46022	3.48571	3.47238	4.29121	2.99037	3.40459	4.76379	4.1891
PRIM1	3.55332	3.36138	3.32321	3.2536	4.81325	3.6042	5.35591	2.77927	4.89746	4.57923	5.31673	4.31473	4.52223	4.93198	3.9419	3.44526	4.09715	4.14848	4.70246	4.14045	4.71361	2.30881	4.60743	3.37518	4.19751	4.21215	5.04953	3.19215	4.44541	3.51269	4.40555	3.65364	3.57015	4.64374	3.81668	4.56996	3.31622	3.82648	4.40181	2.55062	2.67176	3.81995	5.12259	3.95869	4.96581	3.98458	3.91905	4.63202	4.47805
NEK2	4.93157	4.4476	4.7611	4.65637	4.81105	3.99937	5.83932	4.50972	5.60484	6.07135	5.51579	4.6152	4.77218	5.84663	5.61575	4.63827	4.32085	4.56594	5.5638	4.9425	4.80769	2.55828	5.65642	5.08254	4.6595	5.01698	6.62086	3.55581	5.14117	4.01605	4.99658	4.00567	5.28707	6.09274	4.65016	5.11964	4.97255	6.32441	5.16663	3.38762	3.08947	4.12955	5.81986	4.95221	5.43455	4.76288	4.79655	5.53275	5.37437
DNAJC2	2.20512	4.2398	4.58399	4.40852	4.83505	3.38409	4.52325	4.42347	4.88483	3.99855	5.25324	5.35975	4.14852	4.62695	4.67514	4.43915	3.15657	4.75628	5.08065	5.26361	4.63407	2.68173	3.92972	4.07968	3.32368	5.10953	4.53928	1.71018	5.28639	4.11355	4.21759	3.461	4.29767	4.60143	4.05281	4.98335	4.05816	4.394	4.77122	4.28391	3.02422	3.80018	3.62495	4.52165	4.55447	3.65902	4.1158	5.03976	5.27376
AL096828.3	1.64973	1.16135	1.36752	0	0.466135	0.946461	1.29246	2.24528	1.21044	0.660717	2.00697	2.48945	1.15583	0.930177	0.567282	0.945323	0.712916	0.933592	1.48426	2.77615	1.31814	0.549495	1.09721	1.14161	0.410514	2.17105	1.84765	0.702039	0.856964	0.468051	2.26652	0.597918	0.994006	1.65689	2.40365	2.32668	0	2.20267	1.80889	1.8184	1.30201	0.409323	0	1.71015	1.8324	0	0.70858	0.933243	1.09366
RMI1	2.87508	2.94319	3.72498	3.67686	4.97029	3.70833	5.07914	3.48523	4.51719	3.09379	5.06102	4.24595	4.67944	4.86356	4.05961	3.48505	2.87078	3.63098	4.12819	4.36285	4.51161	3.23689	4.36434	3.52207	3.78575	4.50561	5.30736	1.81495	3.86338	3.49601	3.91909	3.92342	4.18055	4.88508	3.66878	4.70722	3.55102	3.50596	4.20982	3.33612	2.92546	3.30785	3.79054	3.94481	4.82085	3.87933	4.42137	4.71735	4.22854
C12orf75	5.12424	6.16164	5.74609	6.6331	6.52381	3.42344	7.52523	6.65084	5.86307	6.65108	6.28084	6.0906	6.00751	6.25442	5.68868	6.32445	5.38878	5.39971	5.84754	4.67934	6.51016	6.43937	5.66434	5.34996	6.35217	6.94865	6.17599	4.42524	6.65115	6.16742	6.16445	5.33873	5.86989	5.97145	5.78166	6.92122	5.5574	6.43005	5.29494	6.43607	5.55764	6.31106	5.10586	8.06626	6.26463	6.15037	6.92347	6.06014	6.73588
B3GNT10	2.1005	1.5409	2.33764	1.54616	3.5741	2.38253	3.72743	1.58985	3.34748	2.33837	3.87248	2.26524	3.79788	2.8728	1.85483	1.54805	2.13791	2.83888	3.0948	3.02411	3.61861	2.15173	3.48961	2.22069	3.59189	2.93401	3.18507	1.7645	2.91947	2.03625	2.49204	2.83775	2.51405	3.05586	2.08544	3.27952	2.25778	2.67066	2.97097	1.54651	2.42965	3.31436	3.46267	1.42185	3.98398	3.12032	2.67333	3.12843	3.54699
TTK	3.47734	3.64145	3.62696	3.84197	4.58916	2.86763	5.23339	2.80655	4.37885	3.87336	5.84238	4.11575	4.41592	5.20694	4.23059	3.60686	2.30261	4.02976	4.57702	4.39973	4.34556	1.61992	4.16286	3.60486	3.85303	3.84062	5.49672	1.89506	4.36572	2.43511	3.88883	3.3537	5.16846	4.35149	4.07915	4.24122	3.42665	3.73138	3.94477	2.73761	2.29109	3.0031	4.23314	3.11967	4.79424	3.27364	4.13264	4.93224	4.65146
LURAP1L	5.00169	4.9297	5.17002	5.04018	5.65368	5.6779	6.2961	6.10673	5.74057	6.14432	6.19155	5.14433	5.88306	5.59949	5.80321	5.29409	4.89757	5.4591	4.14008	5.50368	5.29404	5.09382	6.11787	4.61238	5.31995	5.64295	5.41718	4.56992	6.75407	6.00261	5.17985	5.89968	5.4231	4.8562	4.72501	5.72162	5.68054	5.17812	4.97191	5.99168	3.337	5.42913	3.26837	5.67392	5.72051	5.15941	6.39715	5.81422	6.04003
AC010503.4	4.5613	6.12163	6.22986	6.28823	5.16832	6.26983	5.99281	7.64284	6.3819	6.12206	5.52989	6.88459	6.46358	6.22845	6.71204	6.7743	4.46136	5.07875	6.27126	6.69577	6.0296	7.42194	5.43469	6.19165	5.58738	6.70921	6.435	3.55251	6.5583	6.25718	6.27114	5.12079	6.29701	5.91622	5.81447	5.46799	5.62075	6.25408	6.57579	7.2934	6.70523	6.17745	5.26882	6.45043	6.20799	5.32957	5.96666	6.59468	5.53735
PLK4	2.53425	3.11699	2.53158	2.88127	4.31117	2.9249	3.18079	2.87159	3.93934	3.45932	4.10147	3.81499	3.82434	3.87368	3.7964	3.14724	2.43667	2.46012	4.28452	3.09727	3.80253	1.83368	3.26302	3.34407	3.64018	3.35687	4.93051	2.08083	3.86536	2.51453	3.48603	3.37425	3.51804	3.90686	3.68517	3.38399	2.82394	3.26656	3.74484	1.73094	2.14554	2.53653	3.63126	3.58266	4.64684	3.03768	4.0352	4.4447	4.32408
AC069307.1	1.68234	2.52293	1.03561	1.75998	2.18518	0.969566	1.63102	3.02481	1.43174	0.378712	2.10576	3.23207	1.82321	2.14783	3.29221	1.60072	0.73167	0.702252	2.28067	1.38538	2.54873	1.62116	1.56693	1.2646	1.75764	1.58092	1.56253	1.38934	1.92403	0.61177	1.18756	1.8694	3.26891	1.18382	2.07921	2.2182	1.83639	0.855679	1.60085	1.51879	1.3305	1.60143	2.36553	2.00016	2.71352	0	1.56873	2.13235	2.25614
EIF5B	4.25107	6.34518	5.85513	5.47072	4.69681	5.58337	5.38163	6.15259	6.06134	5.76137	6.63892	5.49726	6.31207	5.6965	6.13395	6.34555	4.49905	6.01804	6.68532	6.22994	6.0228	4.32193	5.26007	5.4411	5.38412	6.35236	6.46182	3.26244	6.18882	5.90482	5.48762	5.51344	5.85033	4.58037	5.74199	5.77292	5.20583	6.56444	6.53596	4.83198	5.18268	5.17962	4.15064	6.15217	5.90021	4.76468	5.72687	6.77817	6.30926
NCL	7.54877	8.28813	8.1544	7.54016	6.6908	8.20541	8.20216	8.26698	8.75369	7.74757	9.21027	9.02215	8.74656	8.54138	8.57142	8.3502	7.83156	8.58745	9.70152	8.98221	7.81556	6.44551	8.11583	8.18513	8.08643	8.81664	8.84152	7.70536	9.20028	7.97893	8.33416	8.78622	8.52617	7.75322	7.74419	8.20119	8.23627	8.98333	9.10098	7.73456	7.54622	7.83156	8.26352	8.51282	8.75514	7.78779	8.26299	9.35905	9.34817
HSPD1	8.19699	8.87312	8.63896	8.14535	8.16825	8.25222	9.48645	8.56475	9.32478	9.31086	10.3376	10.0687	9.30498	8.9027	9.26766	8.65913	7.96908	8.90589	9.9866	9.02165	8.86065	6.34852	8.96996	8.328	8.45149	9.8565	9.28735	7.06671	9.89943	8.23036	9.01065	8.38583	8.30978	8.90536	8.67966	9.14198	8.73716	9.05737	9.40274	8.51428	8.3467	8.55487	9.42339	9.33469	9.59492	8.50053	9.0719	9.77977	9.63271
PPIG	3.05114	4.62323	4.89171	4.48515	5.41968	4.88196	4.56258	4.78135	5.51349	4.86024	5.87938	5.0048	4.86028	4.91301	5.22801	5.07987	3.38095	5.4281	5.47217	5.68992	4.78704	4.00514	4.81054	4.55763	3.63625	5.63592	5.7024	2.18182	5.06588	4.66031	4.4458	4.04196	4.5817	4.82242	4.31183	5.22018	4.5861	5.67163	5.21498	4.61354	3.58104	4.44606	3.98028	4.74804	5.18955	3.81677	4.88033	5.79769	5.15834
ID2	6.78516	4.66743	5.62056	5.74476	6.1376	6.24515	7.6962	6.78242	6.44191	7.46103	7.63294	6.82841	7.1504	6.43468	6.48737	6.69345	6.64713	7.25706	6.96657	6.88985	7.58538	6.49553	6.85422	6.32332	5.65479	7.19252	6.97792	6.51859	7.01236	6.6482	7.30972	6.69179	6.3414	7.36466	6.86722	6.59847	6.81909	5.74819	6.57177	5.49006	7.16125	4.63527	6.40322	7.12354	6.98875	5.68159	7.07974	7.57024	6.63832
E2F7	1.05469	1.98511	2.13494	2.03187	3.51623	1.89465	2.03642	1.97145	2.63816	2.35894	2.47755	1.36923	2.58186	2.85579	1.95303	1.66111	2.3302	1.95995	2.57939	2.88822	2.11988	0.718618	1.95137	2.0415	2.44343	2.63233	4.35033	1.35732	2.47475	1.35296	2.00462	2.08309	1.64081	2.15377	2.08111	1.66302	2.24824	2.1559	3.00706	1.09014	1.70316	1.91278	1.92534	3.04173	2.67538	1.53497	3.42162	3.36182	2.77934
AL050341.2	2.70661	2.48066	3.69064	3.24514	4.12647	3.3134	3.91451	3.16688	4.03685	4.43539	4.66	3.91788	4.1167	4.47675	3.09732	3.6774	1.95388	5.18135	3.64203	4.89551	3.76562	2.11622	3.29362	4.57465	3.24592	3.68585	3.06477	2.1005	2.83203	2.63428	3.61013	2.23113	3.39427	3.15143	2.82417	4.05363	2.58679	3.56679	3.1333	3.51876	3.17891	2.56505	2.94986	2.25825	4.73592	2.86316	4.27411	2.81839	3.27078
NBN	4.33715	4.18242	4.69801	5.15815	5.69229	4.45498	6.08994	4.66772	5.64852	5.34047	5.96151	5.17879	5.86979	5.15249	5.4042	4.34794	3.87007	4.78608	5.50687	4.55332	4.47245	3.85901	5.12203	4.19307	5.05152	5.7621	6.20577	3.07192	5.14807	5.05201	5.10559	4.64667	4.42621	5.60131	4.76732	5.68233	4.52545	5.24528	4.98313	3.44711	3.67054	4.33658	4.40984	5.49792	6.00109	4.5767	5.42077	6.10056	6.57554
HMGB3	5.2968	6.36913	4.7634	5.09094	5.07243	5.14821	5.33624	6.14324	6.92412	5.74316	7.06856	6.73045	6.03292	5.59544	5.89382	5.24185	5.15122	5.25949	7.1356	6.42293	4.74502	4.04549	5.55373	6.17478	6.20848	5.97679	6.18412	4.54908	6.65757	4.97722	6.23089	5.95495	6.20996	6.76909	5.57887	6.11387	4.67017	6.14655	5.91897	5.20127	5.91926	5.69103	5.89955	5.88634	6.03255	5.72353	6.24238	6.74792	7.22604
ST13	6.24661	6.95923	7.15654	6.85085	6.5902	7.34911	7.36967	7.36712	8.13771	6.8067	8.44237	8.03247	7.28101	6.84287	7.11519	6.96818	6.00989	7.2164	7.73681	6.82699	7.41054	6.10526	7.45854	6.35846	6.16317	7.71995	7.36583	5.16229	7.28589	7.13471	7.21217	5.29234	6.75101	7.53792	6.7619	7.8406	6.87916	7.72918	7.35118	6.47496	6.19272	6.52364	6.70981	7.48465	7.64446	6.08785	7.31046	7.67361	7.65396
DDIAS	1.79668	2.7397	2.17826	2.73239	3.9377	1.69884	3.94004	1.4093	3.0762	3.26609	3.92318	2.40098	3.19228	3.9993	1.71317	2.1584	1.82538	2.51724	3.37929	3.84105	3.29099	0.839086	2.44857	1.79871	2.92754	2.71106	3.94816	0.769864	3.66538	1.37396	2.26763	1.74639	2.22205	2.89825	2.37465	3.36467	1.86579	2.37922	3.37761	1.62409	1.0256	2.52838	2.84245	2.97836	4.09514	1.93075	3.09058	3.6823	3.77421
LYAR	4.56552	5.94874	5.30127	4.70461	4.54	4.99723	6.42356	5.34813	5.73855	5.27522	6.78577	6.44105	5.57394	5.32936	6.0605	5.49714	4.81355	4.93318	6.75347	5.15285	4.58465	2.91785	5.05457	4.9307	5.26469	5.81008	5.61793	3.8504	6.21095	4.51164	5.7634	4.55819	5.21222	5.69504	4.291	6.10079	5.05372	5.75647	5.82315	4.07841	4.2186	5.34133	4.94901	5.92711	6.00844	5.05123	5.81122	5.80492	6.40731
ODC1	8.69523	7.05259	6.91872	7.65467	7.87381	6.62222	8.40947	6.73924	7.76633	8.13896	9.54153	7.98224	7.91972	7.8118	7.56579	6.90595	8.57264	8.03225	8.43056	8.26711	8.219	6.77959	7.81155	8.41126	8.22719	8.02262	8.75646	7.40846	8.46581	6.71368	7.95323	8.69374	8.70704	7.99017	8.20893	8.64244	7.86765	8.01604	8.20632	6.97263	7.29933	7.88612	8.81754	7.55461	8.62886	8.03121	8.2957	7.58131	8.10181
POP1	2.48682	2.71362	3.11491	3.58437	3.66813	2.95758	4.59777	2.3457	3.49916	4.64091	4.16147	4.13712	3.75624	2.84958	3.00325	2.80596	2.65407	3.27709	4.61339	3.6237	2.95696	1.52774	3.08098	2.31528	3.21324	3.67349	3.4432	2.41333	4.47521	2.88003	3.38082	4.22881	3.96311	4.1054	3.43388	3.20397	3.44373	3.0931	4.84924	2.46616	2.30868	2.7544	2.90783	3.88137	4.12211	2.8032	3.66504	4.02634	4.90119
FAM91A1	3.97145	4.05612	4.9338	5.07893	6.57301	4.33714	6.42354	4.63595	5.52135	4.67761	5.83972	5.89294	5.29325	5.09582	5.17543	4.23839	3.63814	4.95769	5.80602	4.87643	4.36566	4.17978	4.25409	4.56789	4.59387	6.07349	6.09184	2.68598	5.18672	5.10786	4.75227	4.48945	4.78292	5.45503	3.98641	5.83422	4.46419	5.49827	5.11616	4.28748	3.06743	4.23109	4.26882	5.56027	5.78021	4.20333	5.11784	5.76092	6.31024
PGK1	8.37916	8.84526	7.78964	8.19432	7.32554	8.07004	9.26153	8.61402	8.84148	7.91653	9.92771	8.54053	8.50383	8.20715	7.90549	7.23225	8.97093	8.04609	10.0647	8.21068	7.94427	7.52432	8.74634	7.99639	9.82053	9.16807	8.81989	7.6378	9.39301	7.87741	8.99129	8.51842	8.02896	9.35001	7.99585	8.77826	7.70505	8.3043	8.6287	7.23772	8.31689	8.55644	9.8854	9.4917	8.3033	10.0052	8.73011	8.69943	9.86646
LYN	5.02048	4.52718	4.08771	4.60221	4.581	5.87445	5.91277	5.25146	5.13178	5.61117	5.13378	4.76056	4.8886	5.11714	5.26435	4.331	5.2406	3.95645	4.96794	3.72954	4.05466	4.9325	4.94077	4.80084	6.51927	5.24013	6.21905	2.85341	5.65407	4.82032	5.10224	3.71386	5.69093	4.94284	5.06074	5.48667	4.25782	5.07502	5.83118	4.3142	4.67896	4.05397	4.64466	6.55066	3.75006	4.78784	4.89276	3.48605	6.09825
FANCI	3.50245	4.17579	3.71228	4.04056	4.98534	3.89894	4.08193	3.84941	4.85439	4.30983	4.96141	3.97432	4.10108	4.75876	4.98304	3.18173	3.84633	4.17563	5.21713	4.70366	3.45128	2.23409	4.44689	4.44103	4.34534	4.65703	5.74075	3.22825	4.88919	3.78795	4.19237	5.03305	4.39289	4.73596	4.26271	3.98925	3.98755	4.39365	5.11129	2.78178	3.32549	3.01863	5.46308	4.4018	4.60364	3.98006	4.65874	4.83829	5.3186
TFAM	3.63568	4.48182	4.50003	4.8378	5.65792	4.73936	5.87399	4.77096	5.28634	3.45063	6.63589	5.49535	5.51013	5.34078	5.56186	4.63614	3.86159	4.62346	5.53297	4.73949	5.35322	3.33339	5.36858	3.88566	4.18142	5.10701	6.19885	3.48236	5.41259	4.48359	5.21196	4.05637	4.55379	5.3092	5.09236	5.56984	4.45745	5.75591	4.10288	4.33333	3.69806	5.1887	4.01605	5.12772	5.84087	4.53325	5.65658	6.46772	5.64048
MTARC1	3.82391	3.40009	1.3079	2.94193	2.91598	2.08885	3.43211	2.27552	3.44652	4.40033	4.11708	3.15909	3.36333	3.23572	3.40815	3.13095	3.42753	2.91735	2.62013	3.38666	1.88919	2.43584	3.86059	3.61816	3.09416	2.09108	4.64086	3.21552	3.52167	3.41989	3.06821	2.82764	4.53777	3.60229	2.94067	3.15852	3.06041	3.01072	2.12583	4.71424	3.34759	3.51456	2.31052	3.53613	4.16475	3.59769	3.81462	3.27749	3.58026
ZNF572	1.11675	1.3688	1.61075	1.60226	3.19821	1.75533	3.07772	2.0589	3.7313	1.77286	2.54489	2.88382	3.23041	2.39451	2.67098	1.47462	1.11907	2.04398	2.8758	1.96938	2.54735	0.706781	1.99368	2.17982	0.245783	2.18856	1.9879	1.10399	2.35608	1.42005	1.19747	1.80706	2.01357	2.68844	1.52165	2.07666	1.58752	2.68633	1.74254	2.1077	0.869528	2.5393	1.86612	1.47537	4.42051	2.26542	2.32939	2.42981	3.30055
TCEA1	4.62652	4.77192	4.97557	3.81981	5.83747	5.22191	6.81196	5.03069	6.37575	4.99661	6.53883	6.82966	5.74533	5.54533	6.59157	5.32603	4.03553	5.31391	5.35131	5.11132	5.29217	4.23163	5.50452	4.98055	4.51432	6.14565	6.43581	3.43209	6.07994	5.52567	5.47491	3.00918	5.93173	5.58825	4.94295	6.51921	4.73204	5.98393	5.60305	4.76859	3.39368	4.74146	4.99232	5.85959	5.55463	4.51056	5.47809	5.94927	6.17498
CENPI	1.75334	2.87153	2.34117	1.84507	4.40503	2.30221	3.16939	2.41647	3.07235	3.19155	3.94966	2.54017	3.06237	3.2213	2.29704	2.19383	1.90047	2.59922	3.95601	3.54538	2.16676	0.993712	2.54743	2.07322	3.47256	3.13305	4.31998	1.34563	3.64632	1.73796	2.22275	2.67375	2.43912	3.36801	2.70178	2.76317	2.27433	2.1099	2.73135	1.51879	1.91403	2.73277	2.86115	2.69278	3.09733	2.04326	3.21297	3.52638	4.34012
NEIL3	1.95561	2.5325	1.80842	1.39101	3.04183	1.9437	2.83907	2.35374	3.07242	1.58268	3.1317	2.96935	3.07067	3.0124	2.84148	2.32494	1.92374	1.41016	3.33175	2.36199	3.34017	0.744627	2.80922	2.27424	2.61807	2.718	3.52072	1.38669	3.13232	1.81276	2.34636	2.40316	2.32299	2.37257	3.49751	2.7483	1.87317	2.93608	2.64373	1.01044	1.57693	1.93251	3.20303	1.11284	3.2567	2.60282	2.46084	3.39436	3.36548
AC026401.3	4.80088	5.6703	5.12184	4.73911	4.67657	5.97729	5.17299	6.46653	5.99181	5.28662	4.27952	5.86901	4.90442	4.87287	5.6031	5.28988	3.77836	4.28034	5.16939	4.62632	5.31798	3.92265	4.55747	5.02649	4.2816	5.50498	5.036	3.93378	5.2305	4.84983	5.48247	5.54624	5.6771	5.24106	4.94652	5.23939	4.34765	4.76	6.2271	5.18426	4.43305	4.60707	5.66226	4.04184	3.67878	4.26148	4.75015	4.94603	4.56321
KIF18A	1.76837	2.53813	2.64142	2.35452	3.92178	2.29723	3.8735	2.90577	3.86861	2.93358	4.05089	2.27419	3.30351	3.5949	3.4145	2.55819	1.53487	3.12858	3.69774	4.2789	2.82401	1.09202	2.94786	3.07585	2.93467	2.74503	4.54287	1.67909	3.26968	1.81394	2.89996	3.12942	3.02946	3.3901	2.40215	3.16706	2.20876	2.8822	3.30787	1.4218	1.64506	2.27242	3.0802	2.9085	3.60634	2.43731	2.89407	4.13158	3.50802
GMNN	5.14584	4.47009	4.38129	4.70604	5.05324	4.72098	6.12523	3.94657	5.15021	5.39685	6.67681	5.10934	5.40395	5.80799	5.70281	4.72774	4.85326	4.85038	5.50485	5.46923	5.22287	3.42179	6.03476	4.6373	4.69688	4.8073	5.53778	5.02583	5.22511	4.40365	5.38571	4.32339	6.39649	5.27148	5.52087	5.28583	4.15191	5.02292	5.57341	3.79105	3.63703	3.96625	5.70704	4.77368	5.98459	5.60265	5.68068	6.05404	5.08602
KCTD14	4.49898	4.71525	4.09561	3.33374	2.85359	5.55375	4.14195	5.18314	5.73291	4.50154	5.14475	4.26652	5.3862	4.62578	4.62773	4.60903	4.19109	4.07205	4.2166	1.4153	4.59045	4.51081	4.85097	3.87424	3.96653	4.40313	5.40637	3.62138	4.50363	4.6391	5.01584	4.12628	5.30877	4.68046	3.99477	5.18514	4.69224	2.40216	5.75387	3.80978	3.12553	4.14697	4.51196	6.28185	4.21083	5.30126	4.70015	4.64637	5.02721
STIL	2.52133	2.79932	3.2056	3.24606	5.06998	3.28303	4.50189	2.8626	3.60752	4.68769	3.82223	2.98442	3.88046	3.59612	3.28999	3.0278	2.84723	3.24438	3.94129	4.62212	3.6303	2.19034	3.72616	2.35828	3.38521	3.54851	5.39213	2.29637	3.71682	2.44467	2.84039	3.92945	3.3759	4.14372	3.1989	3.00439	2.87781	3.18596	3.88557	2.05277	2.06118	1.92052	4.01545	3.72387	4.25153	2.61622	4.01886	4.43442	4.43626
ZWILCH	3.00942	3.78758	3.26358	3.57856	4.52832	3.49523	4.16882	4.02926	4.28414	3.89907	4.88828	3.2843	3.89054	4.45333	4.34721	3.43298	2.90988	3.15689	4.86116	4.51176	3.48599	2.97737	4.07569	3.69359	4.40791	3.7692	5.55093	2.33088	3.9059	3.66776	4.11947	3.40461	4.40737	4.26532	3.66352	4.24802	3.28831	3.72192	4.95289	2.52839	2.99684	2.6727	4.2354	4.61745	4.15295	3.63717	4.19469	4.80127	4.1151
CCDC18	0.670607	2.35475	1.90315	1.60226	3.77448	1.91666	1.79605	2.08594	2.59098	1.70617	2.31943	1.64152	2.05756	1.86744	2.3825	2.04999	0.83695	2.30911	2.75738	2.04781	1.43153	0.916209	2.20584	0.928108	1.54437	1.90464	3.24907	0.523031	2.31642	1.13384	1.89553	0.668712	2.6892	1.84748	0.873358	2.02041	1.47403	2.37897	2.694	0.997665	1.1389	0.742149	1.68918	1.51771	2.48013	1.36814	2.35308	2.78208	2.66761
HASPIN	2.54972	1.99149	1.70309	2.57509	3.21969	2.54831	2.92749	1.32043	2.13471	3.39213	3.64725	1.89303	2.9285	4.06649	2.20389	1.71117	3.06862	1.56272	2.89114	3.3431	2.44369	1.4917	2.85849	2.61604	3.68398	2.4247	4.37223	2.33279	3.23905	1.46015	2.83304	3.33287	2.93909	2.53015	2.76545	2.60137	2.49502	2.7088	3.55126	1.24575	2.81815	2.55507	3.91168	2.13694	2.98882	2.60779	3.27718	3.83907	4.17372
MTHFD2	6.1746	5.42626	4.78487	5.86793	5.66072	5.94281	6.89255	5.56721	6.38012	5.08311	6.52334	6.89627	5.9494	5.69	4.9511	5.42168	6.06012	5.43637	6.86757	5.15657	6.59142	4.48841	6.21339	5.66454	6.07306	5.68566	6.94969	4.82693	7.05815	5.38725	5.90473	5.69927	6.16216	5.46377	5.39891	5.65526	5.49282	5.48156	6.48179	4.10226	4.89528	4.71541	6.40286	6.41806	6.51509	5.33084	6.61492	5.96511	6.47358
OXR1	3.05953	2.76662	4.30034	3.82515	5.83005	4.17153	5.58445	3.79368	5.10467	4.29601	4.81326	4.89762	4.55146	4.102	4.01943	3.8574	2.7845	4.94967	4.03628	3.74086	4.49919	3.67864	4.49135	3.524	3.12428	5.20406	4.83048	1.92169	3.97612	4.49963	3.55631	3.68529	3.69374	5.5436	4.08055	5.07931	3.84741	4.75746	3.53666	4.17307	2.17774	4.01237	3.13935	4.20666	4.82106	3.62577	4.30769	4.39801	5.027
RPL9	10.0625	8.97162	8.56448	8.66002	8.1373	8.80305	10.1819	8.86037	9.2522	9.73037	10.0941	10.1887	9.3495	9.27678	9.43303	9.39867	8.35906	8.51994	9.21597	7.85245	9.63709	7.24184	10.0725	8.39156	7.95274	8.69807	8.32638	6.96218	9.9778	9.26032	10.5549	6.7463	9.01461	9.54756	8.89821	9.68623	9.20317	8.62453	8.97369	7.81971	8.36157	10.0991	9.7323	8.99334	9.54224	8.96631	9.56407	8.44521	8.4444
HAUS4	5.06525	3.84043	4.01965	3.98305	4.29274	4.56282	5.12587	4.16306	6.04393	4.81577	5.00551	6.0156	4.80481	4.72106	4.76447	4.10879	4.83601	4.20493	5.41599	5.31282	4.75751	3.92593	5.90403	4.15088	4.57409	5.01353	5.30777	3.7537	5.35504	5.12094	5.62588	3.39018	4.80421	5.73555	4.9389	5.68203	4.22638	4.90374	5.09834	3.74337	3.85485	5.39881	6.16605	5.29763	5.20865	4.35379	3.96861	5.62044	5.34749
DEPDC1B	3.33376	2.68142	3.70832	3.89498	4.41445	3.28405	5.41493	3.69655	3.95008	4.41086	4.98055	4.21667	4.28435	4.17875	3.9398	3.00151	3.31059	3.56833	4.64701	3.7292	4.2557	2.25972	4.00957	3.40974	3.85051	3.60703	5.51732	3.33518	3.73433	2.92122	4.24561	3.34531	4.13853	4.28145	3.72443	4.0851	3.13175	3.58627	4.09108	2.66915	1.99819	5.24623	4.07846	3.83319	4.18039	3.39172	3.94086	4.84584	3.93136
NUDCD1	4.21975	3.63973	4.35683	4.27259	5.0001	3.72669	6.45419	3.60908	5.30127	5.31076	6.17956	5.41348	5.42031	4.87613	4.91392	3.91774	3.39396	4.57637	5.50374	4.45584	5.11161	2.24708	4.48192	3.84348	4.28536	5.26142	5.099	2.94847	5.04681	4.29477	5.3132	4.71885	4.266	5.36782	4.64132	5.89579	4.34392	4.78628	4.6509	3.51818	2.98931	4.15094	4.36371	4.69672	6.07531	4.64851	4.81733	5.04508	6.32655
SNRNP27	3.41405	4.30739	4.5678	4.67271	5.18266	4.95271	5.68514	5.13108	4.9995	3.63717	6.18968	5.56618	4.87197	5.04424	5.55195	5.14372	3.50883	5.42047	5.35126	4.79959	5.31544	4.62598	4.85403	4.60303	4.25157	5.24105	5.83404	2.23001	5.67936	4.85369	5.16318	3.71692	4.80963	5.10787	4.94805	5.40275	4.78442	5.35949	4.9726	4.57133	3.84743	4.13112	4.1145	5.51904	4.7608	4.18812	5.04459	5.41017	4.89551
VRK1	4.46308	4.8426	3.68895	3.39595	5.13466	4.18357	5.24779	4.59752	4.70509	4.36519	5.58702	5.40934	5.04117	4.17595	5.1118	4.06525	3.86377	4.0688	5.29391	4.56405	3.97523	2.79864	4.74372	4.42201	4.63082	4.15951	5.45044	3.06821	5.12779	3.74989	5.25631	3.4633	4.96778	4.97757	3.84797	5.31627	3.10417	4.47638	4.98012	3.24929	3.15996	4.21878	5.39199	5.3393	4.43958	4.68212	3.8265	5.66767	5.01608
MTFR2	3.17184	3.54973	3.19076	3.66101	4.22163	2.15003	4.98988	2.40991	4.10432	3.87156	5.4846	3.81308	3.62619	4.63178	3.52066	3.2592	2.59974	3.46826	4.22344	3.68266	3.3749	1.26223	3.16186	3.02447	3.97367	3.42112	4.58711	2.2216	4.72211	2.07996	3.64163	3.27306	4.11017	3.7704	3.54439	2.83795	2.85447	3.10306	3.84682	2.93515	2.56779	2.72891	4.184	3.13862	3.93055	3.42826	3.27357	3.89323	4.09888
GTF3C6	6.76907	6.58103	6.29847	6.19962	5.45738	5.45133	6.50376	6.5908	4.97456	6.2777	7.48963	5.41715	7.45729	6.58908	7.52953	6.62558	6.55854	6.77811	7.25256	6.61371	6.18543	6.87223	7.20804	7.04832	6.64257	6.68781	6.9787	5.70484	6.18995	6.32667	7.44017	6.01827	6.86505	6.68036	7.00413	7.65998	6.09588	6.91561	6.79989	5.58638	6.23164	6.23441	7.41857	6.87806	6.62341	7.35681	6.98134	7.39691	7.02647
SGO2	1.04687	2.4252	2.9421	2.97556	4.21385	2.51557	4.04256	2.81302	2.97368	3.6018	4.51794	2.59175	3.34458	3.54537	2.72361	2.88925	1.84747	3.17082	3.98281	3.22466	3.30803	1.45558	3.30413	2.43494	2.58497	3.11219	4.83286	0.742632	3.41232	2.19446	2.74378	2.27538	3.03287	3.24015	2.94567	3.33751	2.65289	3.20681	2.62586	1.93191	1.16152	1.97069	2.41039	2.91199	3.7525	1.96945	3.19372	4.17984	3.43338
BUB1	3.64884	3.75157	3.88395	4.3102	4.82118	3.22401	5.20477	3.85148	4.32987	5.05163	5.4986	4.34054	4.79256	4.82168	4.06862	3.70032	3.64989	4.15174	5.46331	4.70885	4.88336	2.26632	4.55613	4.06532	4.72453	4.30036	5.98518	3.3152	5.04115	3.50236	4.3338	4.55567	4.34291	3.9653	4.46764	4.35954	4.12436	4.83966	5.12237	2.8092	2.69229	3.49851	5.16728	4.16643	5.07895	3.75824	4.17	5.58651	5.1527
CSE1L	7.18205	7.06687	7.02647	7.02179	7.91533	6.21796	8.09266	6.01214	7.66549	7.24882	8.65513	8.14807	7.79005	7.67196	7.47568	6.93925	5.99688	7.35569	7.92981	7.60686	7.85013	4.61264	7.28453	6.81162	6.78203	8.23147	7.50264	5.85898	7.51077	6.11006	7.24658	7.19848	6.60975	7.67051	8.57695	7.90562	7.44831	7.61852	7.17951	6.18008	5.56474	7.24306	7.19007	6.76353	7.81051	6.84625	7.42415	8.24372	8.4784
TIPIN	2.66279	3.29915	2.21236	2.72587	2.5353	2.63424	3.34188	3.10453	3.68926	2.84508	3.85425	2.91317	2.85194	3.73881	3.39308	2.17993	2.91413	2.34185	4.0436	3.67498	2.55232	1.36776	3.73253	2.75272	3.6029	3.02994	4.13445	2.14278	3.364	2.81581	3.74827	2.70298	3.61882	3.337	2.82462	3.34868	2.62873	3.00735	4.08106	1.80824	2.17729	1.88585	3.55166	3.61095	3.40302	3.17587	3.32001	3.81629	3.0878
ZNF232	2.67597	2.29704	2.38355	3.21813	2.19007	2.82918	2.5581	3.62917	3.49402	3.53174	4.08047	2.54944	3.37603	4.80999	3.7864	2.72787	3.05171	2.69317	3.48227	4.08692	3.02258	2.50484	3.95487	4.01651	3.23823	2.70123	4.03165	3.29422	3.26076	3.30023	3.78939	3.66882	4.09738	2.44648	2.6823	3.65031	2.55517	3.2786	3.91135	3.14719	2.91529	4.04092	5.68187	3.10733	3.44202	3.1725	3.8023	3.94564	3.60264
IER3IP1	4.66139	4.10114	4.33963	4.58065	4.9233	4.35491	5.30195	6.15026	4.85305	4.64057	5.44083	5.23587	4.69404	5.4026	4.8845	4.51329	3.81427	4.38395	5.49205	4.46002	4.52221	4.9847	5.07487	5.03117	4.62553	5.26478	6.07725	3.51516	4.57111	5.10232	5.79633	3.67943	5.74075	4.52695	4.22432	5.51688	3.96582	4.51783	5.39617	4.34589	4.5804	4.22611	4.14392	5.49568	4.73407	3.5992	4.88922	5.50897	4.72887
POLR2K	6.25279	5.79195	6.53228	6.20867	6.84102	5.4254	8.31756	6.1642	7.14114	6.70218	7.40412	7.41487	6.79567	6.79476	7.07101	6.16138	4.3576	6.32856	6.66561	6.0959	6.68199	4.97539	5.96731	5.78849	5.51151	7.02382	6.31012	4.12942	6.30074	6.36648	6.61094	6.24296	6.51584	7.00612	6.42644	7.78752	5.4685	6.85031	5.81607	5.9978	4.89206	5.97746	5.73266	6.23322	6.50082	6.64053	6.1798	6.77873	7.25189
SFXN2	3.46393	2.45157	2.77713	2.37389	2.34157	2.82515	2.88779	2.32576	3.71151	2.16154	3.43227	2.42605	2.99341	2.81564	3.14851	2.7186	3.39492	2.24275	3.42299	3.25814	2.95151	2.25328	3.58414	1.63151	2.57514	2.28639	4.05536	3.25165	3.34025	2.58031	2.95151	1.67142	4.25446	2.88826	2.40801	1.84644	2.70891	2.56095	3.11293	2.5245	1.97157	3.57569	3.30699	3.7953	3.38828	2.53984	3.05523	4.16902	3.09487
CENPH	3.80567	4.64314	4.13309	4.68508	4.88477	4.45296	5.84449	4.57718	4.8171	4.37797	5.73778	5.70601	4.9227	4.73013	5.02117	3.98988	4.05817	4.81273	5.318	3.8886	4.90008	2.12838	4.4668	4.24598	3.28423	4.80803	5.20751	3.34517	5.05942	3.69382	5.30591	4.18852	4.90374	4.3265	4.84754	4.37942	3.61679	4.20804	5.08392	3.35971	3.48668	3.76159	3.86615	3.69529	5.34535	3.14174	4.73997	4.09631	4.33991
CA3	0.513541	1.30237	0.876002	1.87021	1.79872	0.318736	1.2579	0.852651	0.336644	0.763022	1.14257	2.04916	1.33507	1.60999	0.771072	1.45182	0.82125	2.30552	1.33409	1.06491	1.41366	1.82138	1.633	0.883146	0.480257	1.08483	0.924393	1.52627	1.03885	2.3398	1.03616	1.37404	0.909481	1.21585	0.767426	1.84907	0.582587	1.25014	0.478653	1.46299	1.27313	1.03548	0.90357	1.73224	1.89335	1.07161	1.43953	0.69466	1.20825
SNX25P1	2.03864	1.99454	2.00049	2.53543	2.57655	1.13645	1.83567	1.33029	1.58585	2.89443	2.27415	1.94998	1.15354	2.41881	1.94354	1.48266	1.04413	1.12186	2.15291	2.98434	1.79988	1.24464	2.64613	1.77497	0.790239	2.07118	2.75686	1.02975	1.73197	1.13948	0.978291	0.996865	2.10305	2.59146	2.67871	2.18901	2.05306	3.4105	1.62313	2.72229	1.05838	3.57337	2.05438	3.02358	2.85657	1.78297	2.68827	2.7536	2.43239
CNIH1	6.14425	5.22614	4.95855	5.23004	5.53529	6.22773	6.58686	5.88278	6.03155	5.65087	6.89176	6.03962	6.41109	6.08621	5.88408	4.9469	5.36682	5.21613	6.09323	5.4305	5.9549	5.42727	6.9133	5.61854	5.97109	5.75374	6.4252	4.8544	5.89336	6.12814	6.58268	4.77598	5.65683	6.38163	6.10702	7.0282	5.55094	5.6987	5.89653	4.33425	4.89699	6.20237	6.23633	6.40372	6.71676	5.89109	5.86463	6.6701	5.96496
PKP2	4.85154	4.87823	5.67853	5.43644	6.24187	5.44668	5.84205	4.16005	5.5853	6.62019	5.44955	4.44107	6.11981	5.88102	5.85473	5.17827	5.94439	5.68656	6.16993	6.50012	5.82351	5.84523	5.78019	4.73646	5.982	6.53911	6.85034	5.3585	5.34467	5.44774	6.73917	5.97263	5.22755	4.91402	5.50627	6.07681	6.24383	6.44168	6.2691	5.10946	6.17065	5.12579	6.49132	6.55707	6.03194	5.29664	5.73812	6.31322	6.23104
DPY19L4	3.45711	2.74207	3.89152	3.85739	5.3384	3.78297	5.45442	3.61845	5.11247	3.61405	5.47387	5.09313	4.46717	4.79758	4.60212	3.13101	2.69195	4.19547	4.01891	3.83098	3.84506	2.59506	3.91862	3.87354	3.13395	4.94986	4.58909	2.27952	4.17615	4.13403	3.6367	3.61715	3.82956	4.68626	3.91105	5.28296	3.91905	5.09539	3.47951	3.7444	2.05766	4.32566	3.41544	4.13723	4.59091	3.3608	4.28974	4.96444	5.12511
S100A10	9.16075	10.2907	9.51536	9.95631	7.99067	9.2123	10.6757	10.7721	9.75135	10.3761	9.46493	9.37198	10.5717	9.37463	9.73683	9.5665	8.90337	9.32511	10.4379	9.27321	10.4427	10.7451	10.2215	9.34888	10.7001	10.1892	10.2889	8.38667	9.99575	9.81227	10.8628	9.19584	9.79115	10.0523	10.7819	10.5253	10.0664	9.50002	10.8456	9.98883	8.97037	10.0473	9.98072	11.1981	10.2138	10.2405	9.21921	9.05663	10.2963
SHCBP1	3.12966	3.14312	3.18105	3.46596	3.92849	2.68065	3.88912	2.66391	3.61466	3.33454	3.79127	3.55935	3.73525	3.79542	3.06242	3.00665	3.06183	3.01286	4.05339	3.65043	2.74008	1.69664	3.23793	3.08729	4.03696	3.58484	5.16537	2.55355	3.87778	2.37734	3.40684	3.07878	3.28302	3.52782	3.47318	3.19742	2.75363	3.75649	4.47474	2.20259	2.29958	2.447	3.97057	3.52537	4.7875	3.05415	3.27406	3.9519	4.22936
ACAT1	5.08124	4.40353	4.67958	5.05294	4.64921	3.31459	5.39277	4.26239	5.73152	4.54519	6.41504	5.43264	5.80819	4.86762	4.66858	4.72698	4.22605	5.04106	5.25578	4.95314	5.01252	4.00774	5.87126	3.53501	4.88064	4.65972	5.38272	4.08955	5.91191	4.18221	3.5364	4.7931	3.53266	4.89531	4.48127	5.15381	4.25864	5.28939	4.56396	4.8612	4.51912	4.9011	6.04984	4.33511	5.21619	5.90966	5.37439	5.89013	4.86235
PPP4R3B-DT	3.20638	1.55129	1.08507	1.44409	1.43576	1.15589	2.15582	1.5153	2.55974	1.84681	3.27004	2.78029	1.97398	2.20122	1.28443	1.72208	1.18268	3.89372	2.23562	3.06392	1.82525	0.941981	2.29258	1.13651	1.85451	1.62693	1.74313	1.66887	2.21006	1.26071	1.98848	1.47807	2.03446	1.65052	2.03594	2.01179	1.27044	2.94357	1.16593	2.59005	1.67102	0.983925	1.22087	1.00233	1.92571	1.67326	1.17645	1.48923	1.70206
POLE2	3.18002	3.0708	2.21818	2.46294	3.43419	2.31795	4.07966	2.68299	3.57465	4.03504	4.38228	4.19529	3.29192	4.02171	3.39781	2.00103	3.26203	2.61401	3.4494	3.2989	2.95195	1.42822	3.17886	3.02139	2.77962	2.48573	3.88552	1.97817	3.68467	2.62127	3.83016	2.48969	2.99187	3.994	3.36053	3.83161	2.28964	2.44834	3.71225	1.88371	2.23411	2.68636	4.15009	3.60283	4.11254	3.32819	3.04233	4.1637	3.73698
EME1	1.25503	2.47809	2.00856	2.26482	2.42216	1.78618	2.81095	1.40867	3.20909	2.5972	2.81319	3.70212	1.82754	3.04249	1.84398	1.31786	2.67318	2.48411	3.19926	2.57962	1.7756	0.760034	2.13471	2.39834	2.75932	2.38569	3.0744	2.33456	3.53609	1.26155	2.27599	2.27898	2.72755	2.64703	1.83662	2.26547	1.71932	2.10298	3.11692	1.8942	1.84957	1.38429	2.98265	1.84892	3.18313	2.37081	2.04027	2.20085	2.9838
AC002398.1	1.4514	3.14356	2.58671	3.53849	0	2.66677	2.58938	3.7831	3.52177	2.34628	2.5371	3.58337	1.97209	3.29537	2.67489	2.93261	0.758303	1.72135	2.89409	3.23873	1.72612	2.58873	1.84903	3.14256	1.94453	2.56752	2.02426	1.23656	3.63347	3.00883	2.08146	1.41515	3.26062	1.80582	2.78858	1.62571	2.48906	2.68352	3.25003	2.77792	2.76867	2.2941	2.20892	3.04228	2.93564	1.4793	2.53686	2.86757	2.65935
ILF3-DT	4.03364	4.20569	4.59191	4.90306	3.08893	4.45868	4.58274	4.52518	5.66968	4.97186	5.339	5.17906	5.19581	5.50153	4.42886	4.87701	3.33385	5.15214	5.29791	6.37119	4.34947	3.78077	4.21563	3.96477	4.41429	5.05316	4.09842	2.89248	4.36407	4.36967	4.60601	3.58582	4.2744	4.50336	3.67987	5.69781	3.8493	5.66531	5.50379	5.5313	4.94326	4.19169	4.20152	3.77028	5.58742	4.04701	4.31025	4.38678	4.94622
ARFGEF1	3.84382	3.27985	4.84895	4.77004	5.95994	4.69008	5.73181	3.73621	5.62614	4.37702	5.14905	5.57261	5.65165	4.65044	5.07254	3.9347	3.57302	5.18688	4.75572	4.23808	4.52555	4.37692	4.38972	4.31918	4.39922	6.13524	5.29324	3.28162	5.26939	5.21794	4.06374	3.14755	4.51295	5.27548	4.55516	5.39125	4.67838	6.18335	4.26108	4.06785	3.10654	4.87466	3.50487	5.08112	5.75275	4.28129	5.05243	5.52218	6.2816
FBXO5	2.62891	2.64853	3.01826	3.53329	4.21956	3.06618	4.51116	2.70386	4.14972	3.33653	4.71955	3.26484	4.13823	4.40293	3.50768	3.16624	2.69363	3.3831	4.11281	3.52733	3.76832	1.46957	3.56861	3.1577	3.14658	3.54645	4.65091	1.37103	3.96813	2.67214	3.53499	3.23067	3.30445	4.06041	3.98725	3.88632	3.04996	3.43048	3.207	2.33942	1.62786	3.02105	3.73891	2.96073	4.35832	3.03055	3.89101	4.36932	4.24091
CYP2J2	4.95116	4.7277	5.16309	3.58171	4.74958	4.95588	6.11215	4.99974	4.96244	6.06251	4.60935	5.23815	5.64706	4.73612	5.15329	5.59676	5.20348	5.03468	6.04345	5.52973	5.84475	4.61719	5.46253	4.08005	3.29261	5.53412	5.70863	6.53778	4.96868	5.0792	4.83397	3.62142	4.85133	4.79867	5.11673	5.42885	4.24459	5.94179	3.98036	4.3565	4.05544	4.04095	6.03055	4.81395	6.10253	5.63485	5.20993	6.36657	5.08515
PDK3	3.1944	4.39465	2.99737	3.54713	5.54443	3.7693	4.62671	4.28547	4.25809	4.33404	4.7776	4.94257	5.07362	4.01904	3.73685	3.28791	3.48405	4.93983	4.93142	3.00364	4.03221	3.31137	3.78483	2.60083	4.86299	5.05408	4.15133	2.95782	5.02949	3.41678	3.98659	3.35043	3.22568	4.15989	4.09178	4.55468	3.25234	4.13289	3.70582	2.74271	3.94148	3.91263	4.91197	4.27899	4.30047	4.48175	4.05793	4.85041	4.7669
CCNE2	1.48385	1.16588	2.15037	1.85142	3.70292	1.75294	3.54358	1.44552	2.7469	1.94036	2.66386	1.7346	2.82068	2.14573	2.22071	1.48504	1.00525	2.39806	2.34153	2.80384	2.35115	1.43552	2.56604	1.79557	1.68413	2.32023	3.56976	0.671504	2.41106	1.70859	1.81196	1.98829	2.39024	3.2505	2.2039	2.942	2.14904	2.42724	2.45707	1.37464	0.71518	1.51671	2.18708	2.05992	2.7395	1.91777	1.93811	2.98884	3.42739
CENPS	1.88663	3.44047	2.48236	2.63579	2.51393	2.54699	2.93041	2.76782	2.39961	2.00332	3.8	3.70777	2.52698	2.61638	2.26206	2.55009	1.23778	3.25436	3.34833	2.83051	2.49769	2.40885	3.15446	2.41315	2.42556	2.3882	3.25357	0.736467	2.79964	2.12429	3.65583	1.32235	3.11739	3.04852	2.10991	3.65645	1.53021	2.14174	3.15169	2.28336	1.11649	2.10834	1.04797	2.80783	2.40242	2.12636	2.09946	3.01869	2.7495
GNPNAT1	5.30914	5.39941	4.91785	4.60214	5.75744	5.26286	5.5371	5.12083	5.19103	5.52304	6.21481	5.72964	5.91817	5.48967	5.55412	4.41055	4.51102	4.81567	5.8805	4.96778	4.97219	5.40971	5.49146	4.94571	5.42979	5.29851	7.60439	3.7545	5.86675	5.39079	5.52224	4.02923	6.40467	5.83005	5.09885	6.14378	4.51794	5.65989	5.45169	3.88186	3.25672	5.12722	5.87231	6.87985	6.18672	5.24354	5.04489	7.06444	6.06428
AL023803.2	1.64549	1.22853	2.27551	2.25181	2.36256	2.15988	0.704659	2.27959	3.06604	2.19388	1.88787	2.47135	1.37896	2.02148	3.48962	2.72543	0	1.34348	2.0015	1.82449	2.41301	1.00509	1.40609	2.85275	0.562391	2.40951	1.43884	0.53992	2.04719	1.13919	1.62702	1.84923	1.91454	1.58729	1.82479	0.949136	2.11951	2.76252	1.11472	1.20603	0	1.5363	0.978195	1.54567	1.51335	0.484313	2.29384	1.43962	2.21727
TIGAR	2.89772	3.83084	3.88252	4.41241	4.88708	3.74142	4.77869	3.87996	7.07604	4.70724	5.13086	4.14829	3.8292	3.68428	4.80201	3.82872	4.01253	3.4972	3.86474	4.01254	4.65498	3.66021	3.72342	3.75381	4.62607	4.49514	4.63211	2.08983	3.87364	3.87251	4.64892	3.97411	3.0675	6.33133	3.66517	5.30824	4.01858	4.60125	4.01759	3.02743	3.29985	4.08694	4.56825	4.541	4.32646	3.93664	4.27191	5.21173	4.83784
SRFBP1	2.79753	3.32932	3.93848	3.05102	4.78621	3.54197	4.39357	3.25515	4.0328	3.51573	4.87809	3.29698	4.02213	3.59889	3.78718	3.7668	2.76333	4.19009	4.12852	4.39108	3.80962	2.18077	4.15141	3.28951	3.46854	4.70764	4.73609	1.23248	3.78345	3.37985	3.50162	2.68136	2.54572	3.82808	3.37652	4.44342	3.12189	3.97731	3.33384	3.0105	2.56895	3.47052	2.79037	4.2757	4.61285	2.67795	4.4565	5.03429	4.49321
FZD6	3.94728	3.58775	4.65653	4.31932	5.20269	4.34968	6.00654	4.5628	5.54018	4.60509	5.36987	5.72497	5.13395	3.9456	4.76591	4.20452	3.42403	5.0606	5.11215	4.26106	4.50782	3.34589	4.98075	4.98295	3.29701	5.23698	4.80817	3.38392	5.10589	4.56284	4.33972	4.66655	3.82323	5.26798	4.70821	4.70433	4.3496	4.90799	4.5695	4.24043	3.22603	5.31925	4.31861	4.76827	3.89864	3.96816	4.82547	4.93284	5.52222
LTV1	4.43655	5.5621	5.69391	5.16789	4.71336	4.86102	5.87932	4.61068	6.17072	4.56475	7.18507	6.10905	5.44552	5.53059	5.52059	5.56484	4.69705	6.09066	6.16605	6.01579	5.50803	3.45069	5.69384	5.22628	4.99437	5.57223	5.80801	3.07849	6.16966	4.93947	5.57878	4.63762	5.89928	5.39144	5.25474	6.03075	4.65415	5.61138	5.91555	5.43791	4.07263	5.36777	5.71468	5.56329	5.84083	4.9688	5.61899	6.26659	6.15248
ZRSR2	2.97003	4.06848	4.03483	4.60724	3.63351	4.26431	3.33513	6.08525	5.24144	3.47803	4.89343	5.21966	4.5144	4.65364	5.21516	4.97245	3.57851	4.1207	5.03046	3.68764	3.72725	3.61753	3.41782	3.69004	3.68495	5.12998	3.66311	3.00736	4.55061	3.94015	3.63093	3.69341	4.00569	4.07388	3.05127	3.90429	3.68453	5.28224	4.26149	4.06044	4.561	4.26628	4.16861	4.17776	4.40383	4.17255	4.28913	3.87944	3.81663
COA6-AS1	3.0531	3.03004	1.96428	2.49543	1.65313	2.2018	2.43975	2.49177	3.15684	3.63628	2.58369	2.88337	2.41733	1.14574	1.02301	2.44951	1.34514	3.21518	2.35363	2.66158	2.69722	1.38628	2.86922	3.22643	2.3124	2.13027	1.62684	0.811828	2.4473	2.06415	2.13541	0.695028	2.58702	2.34434	1.36025	1.98877	2.04996	2.25589	2.32866	3.37547	3.20847	3.35413	1.38649	2.21751	2.61938	2.18302	1.92698	1.60705	2.04921
DPH5-DT	1.78003	2.7788	2.8784	2.13133	3.82625	1.98775	2.35128	2.18842	1.93826	2.1838	3.0397	3.73162	2.60279	2.84535	1.88384	2.76494	1.96758	3.42903	2.92435	1.8737	3.53858	1.12529	3.06574	1.44203	2.32653	2.10623	1.44875	1.39586	2.23789	2.30697	2.95798	1.00178	2.63426	2.76659	2.33963	3.5145	2.02291	2.07423	1.42619	2.00522	1.6716	1.93678	2.62651	2.2626	2.26051	2.30542	3.35524	1.37741	2.87871
CENPA	3.82132	3.94926	3.55853	3.75593	4.28413	3.54748	5.88467	4.31771	4.41937	5.11394	5.23822	4.76986	4.89372	4.80391	4.19251	3.82046	3.56922	3.44549	5.26806	3.49413	4.50284	1.94264	4.02752	3.47018	4.37217	4.0908	5.20526	3.0534	5.27798	3.37506	4.37689	4.2887	4.68864	5.23767	5.0481	4.5612	3.98373	4.20531	4.07678	2.68676	2.3974	3.19822	4.34689	3.61274	4.54704	3.46087	4.38867	5.22521	5.08496
AC115618.3	3.48116	4.89292	4.40912	4.98885	2.03898	4.18059	4.74633	5.93968	5.54018	4.34048	5.22846	5.84793	5.23191	4.30031	5.25476	4.4179	3.51366	4.12825	5.07128	3.48223	4.43571	4.27124	3.81498	4.5719	4.29325	5.67475	4.10282	3.69198	5.60347	4.20925	5.36857	5.02416	3.7188	4.73237	4.23357	4.60896	4.20041	4.53229	3.19615	5.20322	4.78426	4.43857	4.51362	4.68354	3.92598	4.97917	5.68164	5.30601	4.63435
SPC25	4.05525	3.94568	3.70473	3.9666	4.14973	3.81037	5.87859	4.17923	4.38895	4.99892	5.76307	4.7143	4.72895	4.88539	4.19595	4.11178	3.2959	4.20417	5.21301	4.40341	4.74451	2.53816	4.37362	4.22565	3.98809	4.54423	5.45324	2.98569	4.75072	3.16711	4.56669	4.73232	4.49701	4.70111	5.11597	5.07802	3.64439	4.61532	4.51168	3.47062	3.06289	3.36499	4.63127	3.06152	4.79048	3.92973	4.21616	4.92597	4.7359
KIF20A	4.0473	3.98524	4.75886	4.07359	3.94714	4.10258	5.26013	4.15351	4.56806	5.60481	4.67855	4.10845	5.23863	4.19646	4.90219	4.52104	3.99279	3.71643	5.54426	4.72012	4.25209	1.80285	4.84412	4.54876	4.88494	4.13778	5.89344	4.23104	4.72035	3.61565	4.24434	4.62335	5.11557	5.35315	4.53462	3.50959	3.9208	4.74529	4.99431	3.06831	3.12083	3.83671	5.35851	4.42484	5.04916	4.02146	3.85159	5.40548	4.44034
BRIP1	1.21949	2.10404	1.86771	2.44349	4.14686	2.1933	2.70726	0.813163	3.17236	2.58185	2.80033	2.60934	2.13087	3.32259	2.68296	1.48858	1.52831	1.98051	2.61843	2.75004	1.86868	1.28061	2.26487	2.07017	2.25914	2.82925	3.67378	0.997518	2.85399	1.83003	2.26299	1.62907	2.44995	2.33263	1.58853	2.09095	2.05088	2.09416	2.70516	1.81205	1.16534	1.52493	2.08837	3.13645	3.71456	1.66256	3.271	3.35532	2.65792
CDC25A	3.78705	4.06703	3.16875	3.25585	4.52754	2.9501	3.40109	3.33732	4.32489	4.11508	5.53614	4.08875	4.25203	3.91557	3.88077	4.06268	4.48366	3.55123	4.94244	4.17892	3.91892	2.41082	3.82474	3.68497	4.23579	4.23343	4.96352	3.76453	5.07581	2.45978	4.00463	4.40195	4.48536	4.25465	3.75244	3.96378	2.88378	4.01856	4.65781	3.68736	3.1351	4.1165	3.87936	3.85922	4.9152	3.74027	4.41403	5.73053	5.02955
AC106795.1	3.52911	4.31012	3.91064	3.21873	2.91922	3.03075	4.20857	3.88145	0.577754	3.91722	3.03939	4.30903	3.62206	2.04031	4.65144	2.37598	2.95337	2.60727	3.38597	2.86159	3.02489	1.64678	3.21813	3.52447	3.84235	3.27459	3.78759	2.0557	4.51879	2.45257	3.74469	3.59532	3.54484	3.66629	2.50566	0.692973	1.96288	3.69911	2.0616	3.56364	2.7152	2.6848	3.63772	2.97411	3.46536	3.04753	3.29622	4.24958	1.28442
CETN3	2.57735	3.36308	3.48431	3.62481	3.48328	3.74294	4.30429	4.28645	4.56521	3.1193	4.54045	4.5456	3.71075	3.21814	4.15888	3.83307	2.59417	3.90132	4.43504	3.26961	4.14764	2.3017	3.82214	3.65996	2.89972	4.54414	4.44203	1.63122	3.98383	3.53168	4.24362	2.58573	2.751	3.59919	3.03486	4.17111	3.05221	3.80527	4.23847	3.59443	2.63979	3.36742	2.79235	3.7146	4.56951	3.99958	2.97935	4.28799	3.55341
NCAPH	4.18975	4.27988	4.16149	3.70523	4.13393	3.83641	5.41805	3.74978	4.75603	5.40266	5.59652	4.86179	4.89568	5.25155	4.76832	3.92478	4.41666	4.35421	5.47073	4.53991	3.97306	2.4093	4.4513	4.08043	5.03875	4.47141	5.98204	4.18096	5.6622	3.5299	4.73713	5.03445	4.59943	4.32745	5.00298	4.65956	4.49425	4.95144	5.26226	2.81852	3.22749	3.45775	5.36171	4.69416	5.32014	3.99864	4.47144	5.7236	5.35056
TBCA	5.41901	6.2198	6.57731	6.12742	4.80715	6.28181	6.82782	6.80234	6.34043	5.89032	6.9398	7.11388	5.69804	5.5109	7.18069	6.37473	5.00844	6.68349	7.03264	6.14736	6.33182	5.3011	6.49119	5.95115	5.58628	6.96812	6.03355	3.97067	6.62019	6.18845	6.90875	4.61289	5.90146	6.37957	5.75769	6.54204	5.94147	6.15432	6.85787	6.15544	5.35778	6.22114	4.90884	6.76853	6.33818	5.80126	6.13195	6.44104	5.98572
RDH11	4.15399	4.55037	4.20671	4.26485	4.54851	5.0942	4.92218	5.16068	5.45191	5.2147	5.46643	5.26972	5.39609	4.62228	5.40309	4.50767	4.68492	3.85407	5.42607	5.57381	3.89005	5.18936	5.96309	5.25948	5.66753	5.46385	6.02234	4.36649	5.48315	4.781	5.17099	4.29721	5.54067	5.54905	4.85274	6.62494	3.77978	6.04942	5.52762	3.79969	4.18595	4.89921	5.47168	6.59705	5.25412	5.3701	4.24392	6.63239	5.86937
RTKN2	1.15597	2.34899	1.04998	1.81324	2.84632	1.80315	2.38075	3.25763	1.8476	1.5555	2.58124	2.24312	2.46371	2.53003	2.04114	1.44887	0.923583	1.37845	2.61168	1.88699	2.06337	0.656018	1.69691	1.80539	1.06968	0.937673	3.70224	0.978586	2.59706	1.81131	1.88039	1.09126	2.35419	1.89394	1.83483	1.22951	1.29962	2.10351	2.66232	1.12561	1.267	1.53057	1.45944	1.1113	2.5196	1.08376	2.36253	3.19252	1.84946
SNX16	1.6145	2.16318	2.72729	3.1951	4.26833	2.89871	4.43087	2.68307	4.16899	2.17692	3.65392	3.90574	3.28007	3.153	3.95563	3.16073	1.06271	2.77972	2.92801	2.77058	2.64118	2.76707	2.88893	2.92381	2.15823	3.4016	3.21167	0.61724	2.83278	3.23241	2.32951	2.02224	2.90467	3.28392	3.02765	3.32661	2.42778	3.30086	2.57207	2.92529	1.07154	2.90243	1.40298	3.0374	3.46419	1.82358	3.15589	3.39207	3.2459
KIF2C	4.81884	4.8599	5.26043	4.26978	4.85712	4.33407	5.86551	4.71344	4.85462	6.3756	5.24534	5.1708	5.45477	5.1119	4.94908	5.21033	4.77189	5.04353	6.00186	5.92596	5.19288	2.42922	5.08945	3.81443	5.10995	5.03698	6.2308	4.59172	5.17066	4.02223	5.14019	5.75665	5.2829	5.86689	4.95682	4.95359	4.66461	4.91276	5.77067	3.121	4.33791	3.12632	6.28338	4.47921	5.67097	4.64461	4.62213	5.74794	5.89227
MRPS28	4.76334	4.03036	4.27776	4.4493	3.69786	3.99724	6.32088	4.19136	5.11533	5.10964	6.07726	6.12653	5.12567	4.31878	5.53484	3.80162	4.3915	4.40653	5.27007	3.35368	3.85333	3.50749	5.20398	4.07987	4.25383	4.61837	4.50007	3.92451	4.98794	4.66085	5.87925	4.14144	4.51055	5.56511	4.49983	5.99703	3.78986	4.88369	5.10144	3.86332	3.30483	3.87579	4.26467	4.46291	5.7324	4.44166	4.37529	5.30317	5.21252
TRIP13	3.6731	4.50245	4.44728	4.39784	4.66123	3.66574	5.69663	3.74211	4.02162	4.73498	6.2436	4.52626	4.93757	5.41542	4.53953	3.98095	4.57844	4.42163	5.47288	4.45643	4.8014	2.17932	4.55613	4.15453	4.61688	4.34991	5.57038	4.02254	5.1945	3.27358	4.93729	5.22705	5.40364	4.80977	4.71222	5.61028	4.04002	4.68269	4.86897	3.479	3.35408	3.99491	5.20374	4.99738	5.37684	4.276	4.45047	4.74561	4.87646
USP1	4.68222	4.32693	5.10774	4.43619	6.24559	5.81754	5.90084	4.97456	5.80064	5.16617	6.08468	5.25687	5.82971	5.61915	5.31559	4.80007	4.18956	5.63575	6.14279	5.89067	5.95677	4.47038	5.18689	4.52838	5.07059	5.96031	6.98593	3.18865	4.98295	4.86041	5.24914	4.36192	5.43166	5.75153	5.08115	5.3555	4.91985	5.48393	5.67473	3.59352	3.69376	4.42723	4.63061	4.45024	6.3653	4.70129	5.92508	6.78526	6.14485
ZWINT	5.88366	6.02111	5.66058	5.80352	4.76129	5.29339	6.7565	5.64648	6.05702	5.87448	6.71616	6.79875	6.3978	5.95934	6.37153	5.76817	6.15791	4.97584	6.8912	6.01116	5.82971	4.4702	6.17846	4.88282	6.18109	5.19104	7.11887	5.53106	6.77459	4.97738	6.44494	5.80537	6.46491	6.42703	5.86168	5.86637	5.39273	6.23276	6.62145	4.66046	4.76543	4.92517	7.08886	6.38314	6.61594	6.41148	5.91325	7.04608	6.65031
NEMP1	2.46476	3.4541	3.48254	3.63254	5.62297	3.49098	4.7024	3.75457	4.5387	3.31902	4.32536	3.94817	4.42473	4.5486	3.98691	3.6557	3.36615	4.31863	4.49553	4.41903	4.09397	1.98702	3.4862	3.69194	3.27975	4.15048	5.47973	2.50269	4.30107	3.22246	2.67876	3.59915	3.84156	4.19609	3.73497	3.19223	3.51256	4.02837	4.37762	3.67523	3.66959	3.74133	3.52226	3.78773	4.84071	3.31	4.14216	4.50293	4.50881
RPL30	9.6282	9.03896	9.20494	8.58168	7.91606	8.93513	9.77568	8.95355	10.7937	9.11638	9.76618	10.5686	9.09005	8.28379	10.08	9.26598	8.42996	9.40103	9.55645	8.91718	9.25302	7.41839	9.58878	8.46443	7.73779	9.75648	8.36648	8.97381	10.1228	9.75597	9.74533	9.38956	9.71188	10.0061	8.89499	9.99453	9.07615	9.26337	8.63933	9.24818	8.39973	8.97184	8.48022	9.64934	8.80649	9.00261	8.33357	9.11253	10.0407
OTUD6B-AS1	2.95593	2.60246	3.92498	3.65373	4.06836	3.39455	4.43108	3.47116	4.94211	3.58063	4.51749	4.43274	4.14366	3.72066	4.24982	3.44285	2.34439	4.30387	3.94746	3.48094	3.74426	2.6659	3.58952	2.84147	2.50636	4.64234	4.08942	2.34261	3.67789	3.68974	3.26207	2.67121	3.67645	4.04677	3.42201	4.31013	3.41582	4.00508	3.36193	2.99392	1.91828	3.28202	2.36325	3.64605	4.67004	3.3789	4.03848	3.75976	4.91471
TPMT	5.47845	5.13235	6.17094	6.21018	5.71774	4.88822	6.73427	5.23164	5.54047	5.9082	6.81363	5.56322	6.67434	6.38376	6.01759	5.76698	5.17712	6.17207	5.83987	6.82434	6.62407	7.00181	5.81764	4.08447	5.92386	6.60698	6.60276	3.79035	5.78344	5.84863	6.43499	5.01292	6.68154	5.88736	6.69349	7.08458	5.7188	6.37945	6.66339	5.61903	5.49962	4.89159	6.76978	6.29001	6.08817	5.40207	5.41546	5.9991	6.32904
PI4K2B	4.03996	4.47176	4.69629	4.15406	6.24581	4.31002	5.94151	4.89489	5.13632	3.99062	5.37082	5.99313	5.4357	4.64554	4.56785	4.48133	3.68304	3.98602	5.07091	4.47743	4.76412	4.8261	4.9123	4.49996	4.83472	5.42234	6.13274	1.97999	4.35368	4.64718	5.57976	3.07711	5.19856	5.05738	4.48113	5.74661	4.46314	4.50809	4.94618	3.63239	3.25462	4.48315	4.01485	4.825	6.22187	3.54109	5.40121	5.57013	4.82611
NOP58	5.3825	7.00203	6.14418	6.55309	6.23963	5.90509	6.84646	6.50774	7.2676	6.63205	7.44266	7.19515	6.95067	6.56548	7.1663	6.90783	5.44933	7.06936	7.26453	7.2023	6.16192	4.50356	6.19157	6.43919	5.6871	6.90193	6.68348	4.29346	7.12651	6.03681	6.59424	6.1587	6.69258	5.98448	6.20181	6.66571	6.08721	6.90743	7.04532	6.31916	5.22364	5.87086	6.13575	7.31486	6.78707	5.91103	6.67217	7.23718	7.00309
UTP23	2.86318	2.91656	3.57318	3.90858	4.7251	3.23897	5.24798	3.58037	5.04715	3.74319	5.17419	4.71895	4.5165	4.10181	3.9162	3.19898	2.44398	3.82869	4.33945	3.8182	4.03964	2.35959	3.6469	3.19493	3.03225	4.91432	3.95108	2.05062	4.4016	3.82365	3.63542	3.80372	3.63697	4.97156	3.92673	5.17809	3.67645	4.20316	3.15082	3.13072	2.32105	3.99014	2.89179	4.35499	4.57296	3.46984	4.36328	4.41107	5.37021
SEPTIN7	3.66857	4.56405	5.64117	5.09333	5.77778	5.18999	5.38935	5.62998	6.0502	4.94766	6.38773	5.87872	5.22443	5.72645	5.49716	5.22368	4.44774	5.58593	6.05344	6.18332	5.93847	4.55601	5.2739	4.9254	4.60956	5.94011	5.77506	2.93591	5.2472	5.11651	5.24643	4.99722	4.64864	5.61855	5.68282	6.58793	5.05308	6.14437	5.3087	5.02178	3.74048	5.09835	4.84509	5.35917	5.61975	4.86705	5.37945	6.01551	6.03981
FEN1	5.6517	6.24039	5.18825	5.6118	4.76196	5.33874	5.95087	5.11335	5.68651	6.27937	6.59147	5.97871	6.32185	6.13723	5.21936	5.61969	6.39934	5.6135	6.77875	6.31477	5.36369	4.38992	5.74703	5.2658	6.22193	5.51963	6.7372	6.37872	6.50324	4.89699	6.2069	6.0446	6.57115	6.37431	5.77099	5.99982	5.22145	5.55739	6.96271	5.36935	5.24379	5.23175	6.8171	6.37481	6.54685	6.03117	5.76357	6.67149	6.81053
PGAM1	4.98511	5.10452	5.29195	5.68306	4.1958	5.63694	6.42555	5.29602	5.45449	5.56678	5.99521	5.07825	5.55734	5.60035	5.81563	5.37674	5.77942	4.65084	6.506	4.9815	5.00406	5.73809	6.20185	5.69059	6.55052	5.17802	6.49072	5.94777	6.22025	5.5528	6.13803	5.37706	5.54849	5.91078	5.66967	5.72155	4.64614	6.13154	6.34358	4.43788	4.42787	4.80289	6.89876	6.51052	5.81257	5.24292	5.06192	6.25433	6.21477
DDX21	5.78794	6.169	6.60142	6.76287	7.17749	6.34176	7.3087	5.8576	7.01423	6.49669	7.84859	6.34068	6.85706	6.55164	6.44334	6.25048	5.79507	6.41605	7.6056	6.63234	6.8851	4.87843	6.87511	6.36096	6.79749	7.03633	7.8649	4.45549	7.30792	6.4253	6.595	5.87136	6.27945	6.9586	5.99946	6.89793	6.76597	7.54718	6.95396	5.59949	5.23269	6.62985	6.47307	6.98393	7.46212	5.97275	7.42588	8.25011	7.84304
CKS1B	6.08089	4.76276	4.90026	5.00658	4.21417	4.82418	6.3403	4.85129	5.08928	6.20388	6.20124	5.82273	5.20052	5.41587	5.15068	4.82034	5.22389	5.24505	6.18396	5.28806	5.05535	3.62748	6.25505	5.93446	4.96856	4.8599	5.96668	5.16705	5.89441	4.55253	6.41991	6.1157	5.18086	6.29804	5.20047	5.8788	5.02685	5.24536	5.52314	4.54246	3.86438	4.32151	6.49932	5.6114	5.88144	5.92513	4.72122	5.3103	5.48788
LEO1	4.61212	4.45386	4.56782	4.56082	3.41087	5.07683	4.38521	4.82003	4.99442	4.48134	5.28013	4.26632	4.57735	4.5665	5.46323	4.31293	4.48427	4.32115	5.55832	5.79213	3.83242	4.67786	5.249	4.82555	5.22004	4.68941	6.31327	3.60094	4.65948	4.72852	4.823	4.39331	5.62642	4.84791	4.36774	4.6578	4.79926	5.06616	5.07826	3.48397	4.50703	3.45381	5.54655	6.02562	4.63014	4.60143	4.90342	5.34307	5.49347
E2F5	3.23155	2.59766	3.10149	3.21403	3.74684	2.78176	4.84177	2.64349	4.25368	3.73727	4.99528	4.56803	4.47688	3.54303	3.85206	2.95996	2.30303	3.31956	3.76312	3.57803	3.46506	1.82418	3.39118	3.16281	2.37336	3.69594	3.39008	2.16761	4.22921	3.31475	3.59256	3.50662	3.20739	3.7539	3.18873	4.58126	3.08845	3.79125	2.34984	2.94933	2.49707	4.01906	2.95113	3.89338	5.17042	3.57871	4.19175	4.30012	4.4867
CHEK1	3.15791	3.68422	3.19389	4.07926	4.42635	3.08012	4.83333	2.93163	4.60734	4.07877	5.35718	4.18545	4.51661	4.24387	3.34204	3.21941	3.03631	3.80883	4.65977	4.63032	3.79658	2.1399	3.81506	2.85296	3.71963	4.08903	4.74153	2.813	4.48926	3.15697	4.12834	3.1487	3.64704	4.25353	3.57423	4.42684	2.83973	3.76361	4.32185	2.84051	2.11151	3.13563	4.46539	3.757	4.93678	3.37198	4.36083	5.09667	4.43151
RAD21	6.27949	5.74578	6.72466	6.71294	7.44064	6.68003	8.33557	6.4322	7.80708	7.39613	7.58117	7.86294	7.52752	7.20058	7.54175	6.53232	5.55803	6.8235	7.48477	6.461	6.86622	6.08325	6.47709	6.37667	6.52998	7.93715	7.8003	5.30596	7.0443	7.13778	7.07643	7.13706	6.76537	8.0449	6.69781	7.96757	6.72362	7.51975	6.95404	5.90762	5.49825	6.43871	6.79752	6.91332	7.2012	6.4311	6.82866	7.83139	8.23354
RPS7	8.74257	8.58534	7.95937	8.16127	7.47277	8.26308	9.07695	8.45684	9.51428	8.40417	10.043	9.97954	8.60837	8.32557	9.13071	8.70594	8.05624	9.2175	8.69211	8.10265	9.95549	6.88032	9.76563	8.09729	7.13821	8.9459	7.94159	6.66269	9.67404	8.56232	10.1539	7.13237	8.74086	9.19512	10.0371	9.56426	9.15315	8.20198	8.20151	8.58492	7.78724	9.14631	7.8249	8.63391	8.71949	8.17569	8.67154	8.40468	8.52071
CBX3	6.44956	7.24533	7.49911	7.00861	7.49807	6.97019	7.51575	7.65699	8.393	7.09195	8.39964	8.2403	7.2499	7.36944	7.64787	7.22611	5.74458	7.29432	8.72681	8.3396	7.92665	5.62804	6.95013	7.60483	6.44696	8.0406	7.63427	4.56186	7.59132	6.91487	8.04809	7.05355	7.29055	7.76318	7.52506	8.49377	6.75321	8.02891	7.54376	7.17793	6.06293	6.65492	6.03649	7.19587	7.37629	7.00995	7.22205	7.90418	8.02193
TATDN1	4.17831	3.33942	3.78458	4.07986	4.32937	3.34044	5.30121	3.53633	5.00158	3.80181	5.05761	5.14061	4.49147	3.98158	4.47813	3.89459	2.44611	4.56338	4.65701	3.65277	4.37881	2.58266	4.03452	3.21207	2.94778	4.58713	3.55874	2.15531	4.60501	3.9996	4.44615	3.69399	4.07346	4.33205	3.78139	5.25747	3.61314	3.93261	4.15307	3.43717	2.80729	3.44167	3.87108	3.96654	4.83615	3.83426	4.09568	4.41268	4.9261
PRSS22-AS	0	0.844302	1.01178	0.485335	0.481579	2.40088	0.850537	0.763572	3.0696	1.49084	2.027	2.02473	1.43367	1.03234	1.00073	1.89717	0	0.506116	1.03818	1.2331	0.529404	0.279844	1.50665	1.76645	0	2.09629	0.726532	0.283422	1.321	0.43716	1.36165	1.4743	0.835957	0.146053	1.23335	2.38645	0.577548	1.76014	0.580618	1.73712	0.225528	1.71032	0.300951	0.432643	1.72522	1.71785	1.67644	0.588814	1.03381
LDHA	8.50017	8.60291	8.38144	8.4886	7.89345	8.40334	9.56731	8.91727	9.43859	8.12757	9.62601	8.27603	9.02957	8.98204	9.39572	8.76198	8.04354	8.30983	9.67451	10.057	8.77672	8.39894	8.52244	8.67307	9.38224	9.39083	9.33437	7.75952	9.1604	8.53207	9.37626	9.62341	8.7791	8.68524	8.43587	9.3424	7.70678	9.19427	9.02515	8.23991	7.71137	8.52434	9.70574	9.79308	9.31549	9.31819	8.54969	9.69796	8.9621
SEC11C	5.57807	3.86852	4.34464	4.5672	4.07546	5.24011	4.67878	5.17586	4.6587	4.71445	4.90578	4.68446	4.16228	4.67322	4.97306	4.6927	4.80569	4.33625	5.28902	4.18077	4.20108	4.77764	6.08075	5.83512	4.80402	5.21672	5.50789	3.15315	4.09394	4.76446	5.34477	4.33981	4.43223	4.33647	4.84243	5.48174	5.26089	3.95613	5.34532	4.07029	4.62456	4.75877	4.64432	5.51089	4.08089	4.65559	4.6569	4.75336	4.45762
CENPQ	2.80405	3.41982	3.76961	2.92951	4.61996	3.18829	4.7154	2.91834	4.50866	4.40656	5.44044	4.58112	4.19275	4.58093	3.74109	3.68308	2.61151	4.21949	3.73079	4.64489	4.81113	2.55114	4.07577	3.48674	3.47136	4.3325	4.96513	1.11749	3.50393	3.33527	4.25328	2.8674	4.16048	3.82817	4.55243	4.62807	3.17839	4.17648	4.20923	2.98713	2.38766	4.14605	3.53901	2.70451	4.63005	3.62156	4.04915	3.74577	3.79356
KPNA2	6.7372	6.88721	6.83226	6.7371	6.50175	6.35447	7.71715	6.06411	6.86687	7.6118	7.76249	6.86188	7.40285	7.43797	7.21316	5.80526	7.33303	6.92806	7.9638	6.87569	6.58715	4.92803	7.3929	6.78074	7.4461	7.0535	8.01775	6.35545	7.52213	6.19626	7.36632	7.11586	7.40558	7.85371	6.77084	7.36532	6.42574	6.84357	7.20879	6.00182	5.77721	6.37352	8.2356	9.10294	8.00517	6.8612	6.66661	7.90167	7.99307
CCNG1	6.71419	6.16348	6.26425	6.77213	6.82319	6.21849	7.25586	6.97966	6.5079	6.04745	7.40072	7.55449	7.05516	6.69432	6.92373	6.46793	6.58338	7.37027	6.57637	5.56813	8.01419	6.20233	7.81392	6.0371	5.82404	6.81029	7.65201	5.44642	6.89614	6.71015	7.43286	5.52542	6.61215	7.06347	7.3432	6.83247	7.00012	6.26245	6.38444	6.50231	5.53103	8.13706	7.67446	6.41552	7.24184	5.5251	7.76852	7.41155	6.31851
ATAD5	1.20709	2.16478	2.0776	2.3425	4.88713	2.10757	2.72317	1.93317	2.63777	2.14202	3.09988	2.8279	2.16883	2.61925	2.21041	2.02146	1.48263	2.90634	2.86493	2.93492	2.18227	0.991948	1.89204	2.05681	2.23833	2.85485	3.47531	0.941809	3.2375	1.41596	2.06415	1.33673	2.44622	2.44345	2.20712	2.11991	2.27174	2.19231	3.0159	1.99773	1.38468	2.01507	1.56954	2.2022	3.75422	1.40859	2.86277	3.1518	2.87666
ACOT13	3.7937	3.2206	4.36418	3.78117	4.54454	4.36073	4.97496	3.55361	4.50193	3.48928	5.66424	5.04231	4.758	4.92842	5.15221	5.16013	3.66591	4.49369	5.03109	5.14421	4.24893	3.93676	4.59464	4.03092	3.96073	4.67848	4.94777	3.54553	4.92457	4.67391	4.38749	3.69296	5.7489	4.22936	3.97131	5.3986	3.47588	6.00607	4.08762	4.8579	3.23644	3.86354	4.1648	3.53485	5.23259	4.82768	4.24316	5.28559	4.51238
PRPS1	6.13673	6.11745	4.90699	5.32464	4.07079	5.18762	5.80233	5.98437	5.9412	6.11533	6.94972	6.32282	5.86387	5.80063	5.55485	5.5122	5.38969	5.5745	6.60865	5.52254	5.04212	3.62466	5.18695	5.31923	6.45792	5.91612	5.92033	5.21221	6.50035	4.97696	5.38935	5.82982	5.29524	5.99552	5.7476	6.01227	5.44011	5.57679	5.81505	3.89231	5.17572	5.95941	6.23335	6.51429	5.88323	6.29816	6.23538	5.707	7.07744
HPRT1	6.01578	7.68071	5.16869	6.17233	6.61792	6.43023	6.90394	7.29656	7.37869	7.21335	8.04849	7.81182	6.23951	6.86621	6.93732	6.38914	5.82827	6.29609	6.88934	6.58625	5.80707	5.37458	6.66101	5.90128	7.24921	7.03253	7.01482	4.23507	7.77104	5.71114	6.89431	5.88616	6.54248	6.74941	6.85773	7.34529	5.41458	6.28896	6.69866	5.59521	5.45772	6.70479	6.27079	6.87938	6.63151	6.45393	6.71439	6.94042	7.39466
DCAF13	4.61704	4.02806	4.61925	4.6494	5.07582	3.87368	6.07943	4.10516	4.94087	5.20201	5.77038	5.54231	5.00668	4.67483	4.9736	4.33415	3.34312	4.98076	5.00327	4.32334	4.71572	2.6975	4.30243	3.76566	3.98597	5.13811	4.3431	3.3337	4.825	4.32357	4.85877	5.04525	4.56796	5.16966	4.53235	5.93928	3.95019	4.60647	3.97792	3.92443	2.9742	3.81072	4.37704	4.7547	3.89028	4.61409	4.43878	4.95732	5.84019
RPS20	10.0945	9.9722	9.06638	10.5033	8.18586	9.5269	10.2752	9.88796	10.9432	9.53334	10.2717	11.3145	9.4909	9.07689	10.6728	9.73039	8.74964	9.40018	9.42104	9.29556	9.43912	8.08029	9.78659	9.23383	8.58102	10.1882	8.88947	8.29584	10.7855	9.93519	10.8798	7.70906	10.4923	9.51605	9.61809	10.297	9.4796	9.55248	9.78103	10.0761	9.26533	9.58347	8.72464	10.1239	8.47187	9.43649	9.28706	9.34628	10.4799
MLEC	7.03253	7.79617	7.68206	8.14999	8.57063	7.35902	8.08527	7.49976	7.59646	8.16433	7.84262	7.47595	8.58461	8.0194	7.52174	7.64916	8.67755	7.57053	8.3038	7.51893	7.8234	6.64047	7.83783	7.49061	7.83224	8.63985	9.17884	7.58455	8.02262	7.46634	7.68178	7.54057	8.43175	8.4163	7.61203	7.3801	7.57299	6.88216	7.8138	7.82921	8.08512	7.46616	8.70534	9.32233	8.04369	7.04049	8.26857	8.93243	8.10203
PDIA3	8.26518	8.55322	7.89306	8.231	6.74168	8.62856	8.01489	8.94213	8.78132	8.04464	9.20836	8.3922	8.18826	8.3303	8.36338	8.02399	7.60899	8.01207	9.24568	8.32261	7.71099	8.81718	8.64022	8.8197	8.32448	8.49414	9.06111	6.93263	8.40407	8.34116	9.10263	7.20886	9.45423	8.32156	8.74906	8.66115	8.04147	8.8338	9.36938	7.91094	7.63651	8.0408	8.58109	9.73704	8.20109	8.20402	8.49043	9.11772	8.65558
HMGN2	7.94477	7.06138	7.70745	6.42176	6.74448	7.86248	8.39488	7.71537	7.30469	7.39063	8.53751	8.32662	8.03401	7.04318	7.68564	7.42013	8.29427	8.09582	8.6463	7.51329	7.69714	6.74478	8.07717	6.99118	7.18001	7.42943	8.58303	7.48174	7.59412	7.21831	8.5596	8.08776	7.91415	8.45361	7.81922	8.70309	6.56542	7.97085	7.81057	6.47514	6.96389	6.31673	7.67937	7.70856	7.03891	7.38681	6.48787	8.2013	7.28373
SSX2IP	2.88236	3.88877	3.6542	3.86647	4.46268	3.864	4.32574	3.36077	3.00495	3.72166	4.4299	3.30108	3.47266	4.06229	4.23673	3.19167	3.43876	3.57502	3.66838	2.82585	4.44775	1.96368	3.74307	2.46565	3.66343	4.57981	4.62084	1.99397	3.2691	3.47124	4.27925	2.46045	3.12439	3.55872	3.33875	3.87222	3.88174	3.56474	3.92986	1.89358	3.03302	2.39596	3.82406	3.89837	4.38085	2.64247	4.24992	4.56719	4.2122
PTGES3P1	5.09711	3.94937	4.16599	4.97151	3.62169	4.32674	5.91502	4.52496	4.36735	5.12484	5.30613	3.93588	5.54163	5.21292	4.22214	4.33244	4.44527	4.71388	5.24933	4.85695	5.80993	4.02006	4.47196	3.68108	4.90526	5.34737	5.12523	3.76453	3.70346	4.24506	4.88634	6.0728	4.38684	4.82604	5.12755	5.18977	4.78212	4.72656	5.9277	3.9544	4.70056	4.7062	5.98783	5.05464	5.70607	4.11562	5.44173	5.04512	5.10387
NAP1L1	4.72958	6.4753	5.54545	5.77837	6.04563	6.21797	5.75655	6.39418	6.80494	5.67679	6.82474	6.29385	5.75408	6.48986	6.54153	6.18823	4.64617	6.12382	6.11407	6.40504	6.60901	3.83909	6.84261	5.79873	5.20553	6.67522	5.93936	3.60737	6.63875	5.52882	5.0337	5.07379	5.09861	5.60212	5.41678	6.21265	5.74721	5.88466	6.20725	4.72202	4.41691	6.2183	5.29539	5.80675	6.37427	5.30201	6.50272	6.71949	6.17054
BLMH	4.33566	4.33906	4.2505	4.97433	3.21457	4.42323	4.50012	4.69176	4.17049	5.05498	4.73895	6.52857	4.35285	4.52891	4.93365	4.13137	4.90814	4.34133	5.39565	4.97431	4.1273	2.54737	4.0216	4.23886	4.59309	5.22439	5.1921	4.64576	4.90437	4.30729	4.52824	4.85664	3.56231	4.65692	4.56743	4.51296	4.45151	4.19104	4.68667	3.63053	4.60357	4.61482	4.94976	5.13146	5.21414	4.01262	4.50384	4.66908	5.16937
TAF1D	3.62797	4.84587	4.31935	4.91537	6.66628	4.36712	5.16006	4.28592	5.83736	4.24971	5.912	5.53838	5.043	4.73807	4.09569	5.09952	3.17481	4.97692	5.00084	6.31123	5.4334	3.36828	5.23935	3.80027	3.82623	5.0767	5.33351	2.41506	5.80662	4.35756	4.83084	2.99272	5.02848	4.73868	4.11544	5.06389	4.85998	3.99147	5.50283	5.131	3.87234	5.38258	4.05152	5.13402	5.50893	4.35517	5.72901	5.09459	5.42945
SETD9	1.29704	3.01348	2.70077	3.31523	4.42016	1.45312	4.47847	1.27637	3.74725	4.09054	4.16103	3.22793	3.35176	3.40856	2.66983	3.38198	2.26665	3.55489	3.37566	2.7618	4.62039	3.01502	3.19121	2.55637	3.4721	3.90412	2.66801	2.60261	2.5626	3.76375	3.56888	2.41466	3.1052	3.14362	3.36567	2.88883	3.34269	3.39295	3.01268	3.98608	2.51203	3.49659	4.06619	1.51088	4.58251	2.88438	3.70006	2.88483	2.63656
MIS18A	5.06428	5.47452	4.87427	4.27966	4.63986	4.65519	6.06928	4.87194	5.6508	4.88658	6.38672	5.4874	5.65146	5.2928	5.83657	5.0219	4.87165	4.28872	6.06454	5.19616	4.969	3.34438	5.17531	5.37263	5.27378	4.93064	6.19929	5.30946	5.56362	4.71208	4.63929	5.64642	6.22736	4.71372	4.68885	5.3823	3.65826	5.39662	5.18734	4.47653	3.16852	4.47247	5.08552	4.48692	5.77181	4.42842	4.41421	6.52079	5.29337
TAF2	3.20795	2.93565	4.20881	3.77733	5.22918	3.53998	5.16257	3.53996	4.74864	4.13253	4.65833	4.38415	4.48248	4.4069	4.35125	3.44676	2.94013	4.43388	4.66654	4.25829	3.85244	2.9803	3.66001	3.80761	3.67803	4.66756	4.76171	2.39128	4.41621	4.20008	3.78676	3.97386	3.76412	5.06126	3.53594	4.74007	3.62178	4.75795	3.72698	3.20734	2.90003	3.59009	3.75247	4.51177	4.52785	3.57576	4.09308	5.14476	5.48987
CCAR1	3.45465	5.20211	5.23581	5.04077	4.90174	4.62474	4.99556	4.93869	5.59937	4.58019	6.014	5.10932	5.30813	4.97177	5.53455	5.18218	3.9698	4.99764	5.9761	5.61902	4.7992	4.08952	5.33197	5.36801	5.03008	5.45494	6.14305	3.44853	5.47758	4.77031	4.88523	3.9766	5.31284	5.52873	4.44779	5.26993	4.72934	5.82292	5.63386	4.82719	3.77255	4.72056	4.10556	5.52305	5.58639	4.40344	5.4591	5.91072	6.02799
ZNF165	2.30033	3.30035	2.3459	2.79703	3.08489	2.63642	2.77565	3.5323	3.67554	2.90606	3.67809	3.64352	3.46877	2.99082	2.66717	2.52846	2.25813	2.43026	3.51485	4.02748	2.35522	4.32495	3.13758	2.48431	3.32507	2.48782	3.37541	1.47856	4.11067	2.43235	3.04454	1.9317	3.94906	3.06217	2.53367	2.38607	2.33687	3.28684	4.72944	2.39174	3.69431	2.61054	3.43822	2.86989	3.40647	2.41915	3.4519	3.40232	2.57193
SKP2	4.09215	4.42023	4.53738	4.35018	5.81603	4.10636	5.71573	4.14445	4.19578	4.59814	6.47609	4.74943	5.18122	6.0692	5.06448	4.28546	3.61297	4.08727	4.89348	4.62731	5.13294	2.83214	4.87319	4.48927	4.37966	5.11006	5.96666	3.41928	5.22562	3.68472	4.82656	4.38185	5.38967	4.58618	4.62222	5.6986	4.51781	5.0258	4.17599	3.67079	3.27456	5.11498	4.80192	4.54945	5.88513	4.22576	5.20366	5.67506	5.08237
BLM	1.98503	2.9016	2.04838	2.53721	3.82167	2.43365	2.2942	2.39844	2.90665	2.87363	3.26192	2.2078	2.53131	3.3619	3.2572	2.01564	1.87156	2.25251	3.70643	3.32505	2.00333	1.34906	2.34996	2.82644	2.78094	3.01194	3.65129	1.76002	3.04547	2.24452	2.86335	3.03367	3.45171	2.91266	2.47695	2.43797	2.32482	2.43225	2.7416	1.44951	1.70348	1.52308	2.54633	2.70462	2.95859	1.66705	3.13092	3.36832	3.04005
YWHAZ	7.87914	8.04966	8.61817	8.23784	8.74382	8.1719	9.82678	8.25467	9.00504	8.3841	9.5485	9.36457	9.08031	8.32213	9.36453	8.21839	6.97741	8.53487	9.14925	8.27662	8.47009	8.86183	8.43982	8.08038	8.24314	9.34937	9.1182	6.3278	8.66559	8.94854	9.02241	7.93331	9.1204	9.4641	8.24324	9.49722	7.89015	9.04565	8.96325	8.10453	7.12309	7.86472	8.17655	9.02353	9.57773	7.96256	8.33703	9.14917	9.66368
SRP19	2.94415	3.87634	3.92602	3.83723	4.21997	3.86418	4.11872	4.45065	3.62348	3.23622	4.52246	3.96851	3.33961	3.55935	4.24756	4.26236	2.63297	4.36739	4.22058	4.271	3.53069	3.39147	3.85107	3.99644	3.2092	4.46318	4.41806	1.71032	3.63255	3.52322	4.00508	2.70482	3.20721	3.68442	3.31217	4.19774	2.80056	3.60405	4.54608	4.00826	2.81318	3.59199	3.36861	4.862	3.62883	3.05098	3.15474	3.99114	3.67963
RSL24D1	6.58961	6.57913	5.49584	6.31364	5.94509	6.61978	6.87245	6.86316	6.60947	6.10301	7.94072	6.81547	6.40019	6.69818	7.13541	6.146	5.63151	6.22627	7.23441	6.70869	7.07168	5.47075	7.39909	6.45872	5.9424	6.74724	6.97624	4.57633	6.61756	6.7611	7.75848	5.28702	6.6011	6.86981	6.79333	7.38445	6.35902	6.42356	6.79868	5.5643	5.41264	5.91737	6.24534	6.71358	6.50557	6.37289	7.43877	6.91308	6.72534
SKA2	3.80942	4.14546	4.4706	4.49328	5.31334	4.78309	5.83474	4.93681	5.90837	4.81077	5.31136	5.73518	4.97877	5.66396	5.54446	4.32201	3.91355	4.47478	5.5561	4.57173	4.95983	3.39882	5.17383	4.66723	4.74915	5.40219	5.65081	2.2683	5.42315	4.47883	4.75833	4.36423	4.89103	5.2008	4.70791	5.35633	4.46066	5.02539	5.1004	3.66969	3.48308	4.4652	4.36525	6.34947	6.04668	4.43944	5.1883	6.18142	5.40879
NOLC1	6.4753	6.93972	6.67187	6.81422	6.07182	6.83926	7.4429	6.58165	7.40288	6.63549	7.80747	7.21721	7.53113	7.3026	7.52531	6.87017	6.6735	6.55486	8.03887	7.11822	6.75501	4.88977	7.03524	6.07615	7.08489	7.03297	7.92336	6.05534	7.67942	6.42485	6.85115	6.69001	7.1281	7.18968	6.38671	6.82031	6.62958	7.1636	7.78438	6.40779	6.01776	6.71524	7.07621	8.04926	7.82175	6.0148	7.10095	8.44826	8.50004
RPL7	9.75963	9.59781	9.45397	9.94803	8.31461	9.71403	10.0996	9.26161	11.0738	9.69189	10.4158	11.0015	10.236	9.22882	10.9162	9.70693	8.99458	10.1576	9.58751	9.79338	9.97893	8.00365	10.1129	9.48537	8.05081	10.3463	9.03556	8.12169	10.9849	10.4462	10.4881	8.93648	10.3944	10.3444	9.58069	10.4671	9.85464	9.88081	9.45439	9.41283	8.81227	9.70392	10.573	10.0896	10.597	9.73752	9.65448	9.7222	10.4346
MASTL	3.02504	3.77378	3.27422	3.83017	4.93329	3.46042	4.87781	3.7787	4.46656	4.21933	4.92818	4.41414	3.64037	4.36632	3.69742	3.72294	3.05637	2.99048	4.48289	3.93936	3.58426	3.10913	4.08024	3.59565	4.24224	3.37624	5.05307	2.35255	4.27083	2.8978	3.70552	3.82437	3.91096	3.94523	3.24614	3.79051	3.04174	3.74617	4.91295	2.64065	2.78127	3.15206	4.23348	3.82467	4.74122	3.67534	4.21027	4.648	4.68147
RPL36AL	9.08651	9.33055	8.13066	8.32811	6.39681	9.13018	8.16576	9.8318	9.4526	9.03159	9.17911	9.80522	8.96386	7.9786	9.47197	8.78474	9.43891	8.11259	9.53871	9.01245	7.88782	9.38621	9.2993	9.13091	9.12864	8.76434	8.88501	8.6007	9.38028	9.79535	10.155	8.20233	9.54639	9.61366	8.55634	9.66374	8.33436	8.6479	9.95617	8.68903	9.4539	9.15399	9.68129	10.2145	9.23518	9.67612	8.22923	9.68448	9.18009
DCK	4.24355	3.71456	4.24688	4.26811	5.5208	5.05261	5.5193	4.56947	4.97301	4.52593	6.28108	5.55516	5.00389	5.24263	4.27392	4.78762	4.07292	4.45214	5.06048	4.05124	6.0994	4.65675	5.51687	3.93459	4.73275	5.36202	6.25173	2.90804	4.48223	4.73162	5.09339	4.09291	4.12845	5.12746	4.70168	5.95203	4.76567	4.74744	4.83539	3.43326	3.21004	4.88081	4.8266	4.79505	5.74075	4.38371	5.3558	5.76665	5.05249
NSMCE2	4.85105	3.69058	4.19068	3.88977	4.57106	3.4564	6.60328	4.13595	5.07379	4.9796	5.47786	5.48829	5.21997	4.3134	5.25849	4.06874	3.71617	4.52494	5.10912	4.21652	5.02111	3.57961	4.71724	3.76309	3.85533	4.8515	3.85111	3.92906	4.52561	4.56392	5.08484	5.09241	4.48413	5.97039	4.85002	5.51939	3.70284	3.97388	4.032	3.89569	3.08897	4.15982	4.83121	4.23416	5.35468	4.84926	4.39121	4.48435	5.23243
Z95115.1	1.7783	2.51593	2.2702	2.91905	2.45046	2.06939	2.76555	2.3751	3.60042	3.14698	3.25105	3.26383	2.5087	3.34018	1.2773	2.1863	2.16589	2.5767	2.04008	2.77663	2.94375	1.01354	1.83261	1.5116	1.97038	2.41719	1.72686	1.14492	2.20057	1.27691	2.06536	1.76279	2.4364	1.82898	1.5614	2.6712	1.09167	2.26643	1.95863	2.44874	1.66271	1.79137	1.9325	1.89772	3.53588	2.35988	2.45153	1.6173	2.34969
TIMM8A	3.3444	4.59457	3.43282	3.45196	4.44921	3.00595	3.70294	3.42432	4.64812	3.9394	5.4831	5.0595	4.19447	3.82319	3.72141	3.90582	3.12921	3.77474	4.79977	4.54494	3.83515	1.87231	3.76235	3.03225	4.19796	4.53767	4.06856	2.808	5.01838	2.86063	4.21695	3.3702	3.99213	4.3943	4.20271	4.60075	3.19868	3.46222	3.85936	3.30777	2.68974	4.12355	3.11277	3.91502	4.43393	4.39502	4.51021	4.53317	5.58339
SNHG10	2.69124	3.06792	1.62822	2.69726	2.95408	2.41443	2.86118	3.04372	3.79853	3.5645	3.27661	4.05798	3.3613	3.84151	2.62039	2.22735	2.55039	3.07408	3.64347	3.16464	2.52699	1.46562	2.87679	2.82553	3.32069	1.85656	3.39798	2.65202	3.79808	1.78988	3.52937	2.25743	3.33909	3.73072	2.34409	3.07097	1.51456	3.00598	3.21467	3.30165	3.07507	3.39327	2.73285	3.0713	3.16509	3.82947	3.0929	2.91164	3.40714
XPOT	4.29343	5.61513	5.35294	5.84475	6.40757	5.46845	6.2201	5.28264	6.24659	5.52889	6.22366	6.00547	5.12905	6.2783	5.51949	5.48286	5.41346	5.66633	6.34478	5.48774	6.24684	3.7903	5.78204	5.86959	5.37562	6.42438	6.01434	3.65542	6.20795	5.3155	5.08142	5.35409	5.12404	6.19775	5.19618	5.62353	5.60491	5.99895	5.65474	4.45459	4.37219	5.58771	5.24944	6.21474	5.98265	5.07595	6.37232	6.72182	6.71862
SINHCAF	4.73345	5.16631	5.51212	5.502	6.3939	5.93983	6.93208	5.21501	6.08808	5.68826	7.11851	5.62185	5.92927	5.73621	5.78273	5.53493	5.32524	6.21084	5.96036	6.22482	6.50088	4.63352	6.26224	5.44022	4.38875	6.9326	6.48994	3.53353	5.90526	5.73088	7.65784	4.92641	5.01207	5.21667	5.55941	6.94346	6.67448	6.65109	5.65999	5.12869	4.48174	5.83771	5.30244	5.78166	6.20905	5.32704	6.38812	6.749	6.19251
GPATCH4	4.65256	4.47789	5.06395	4.75974	3.36636	4.43368	4.46394	4.63448	5.21089	4.85514	4.86711	4.67737	4.77309	4.66611	4.82206	4.60787	4.94859	5.18865	5.77938	6.12753	4.57109	3.27147	5.64647	5.52101	4.71477	5.43808	5.80768	4.35397	5.05357	4.6118	4.50732	5.5492	5.41675	5.29267	4.45152	5.20487	5.31263	5.47115	5.49013	4.08531	3.83825	4.4442	4.89057	6.06612	4.86605	4.77839	4.69278	5.65534	5.85306
NCAPG2	3.12146	3.64104	4.30295	4.03076	5.63054	3.70652	4.58258	3.47785	4.22675	3.98576	5.0838	4.87314	4.46031	5.08773	3.60127	3.75071	4.09225	4.45136	4.93607	4.14429	4.76668	2.1077	3.79683	3.40464	4.41009	4.48036	5.63813	3.52679	5.05028	3.54853	4.14345	4.66545	4.05106	4.61294	4.71572	4.557	3.62349	4.44613	4.50137	2.80865	2.83209	3.14239	4.75211	3.52432	4.92905	3.628	4.24219	5.21959	5.37557
PLEKHF2	3.73956	3.14479	4.20853	4.5143	6.10253	4.73223	6.85446	4.58839	5.36901	5.04789	5.49259	5.79628	5.71657	5.04077	4.93139	4.12604	3.57513	4.93847	5.12218	4.14219	5.64706	5.32789	4.66924	3.80413	4.652	5.6753	5.03589	3.0836	4.36968	5.18019	4.83474	4.73339	4.00953	5.93837	5.25885	5.7631	4.55171	5.08721	4.8126	4.34078	3.66999	5.22611	4.32461	4.89244	5.13495	4.52781	5.21151	5.49242	5.57743
EIF3E	7.52012	7.20106	7.58686	7.41706	7.60269	7.62712	9.13295	7.15891	8.93781	8.02187	8.65478	9.0312	8.56916	7.48846	8.71552	7.52942	6.34074	8.29337	7.91187	7.59968	8.59588	6.02728	8.44739	6.98547	6.54899	8.36181	7.66018	5.35421	8.35075	8.26829	8.39256	7.20495	7.7253	8.67194	8.00003	8.84818	7.90701	7.71806	7.13713	6.82829	6.1171	7.73907	7.76178	7.76572	8.97948	7.44827	7.96191	8.23051	8.54365
PDCD11	3.60939	4.84864	4.98197	5.19203	4.33311	4.99409	4.63561	4.56647	5.18687	4.82835	5.08851	4.90923	5.4431	4.63676	4.79505	5.03163	4.90685	4.4827	5.6682	5.38246	4.48396	2.72234	5.14418	4.14362	4.9983	4.67136	5.47832	4.69325	5.97822	4.51616	4.43547	4.85604	5.17792	4.90938	4.09715	3.78552	4.94606	5.37687	5.89787	4.79555	4.54735	4.70655	4.73055	5.29921	5.31962	3.59713	5.26187	6.35321	6.25066
AC016405.2	0.841071	0.335257	0.416069	1.43823	0.35883	1.10035	2.14863	0.27867	0.571882	0.895405	0.336854	0.864069	1.29564	0.533015	0	0	0	0.535236	0	0	0.396074	0.543624	0.459362	0.739702	0.572802	0	0.765339	0	0.263281	0.648455	0	0	0.27475	1.24279	0	1.27941	0.609978	0	0.613186	0.439738	0.445441	0	0	0	1.09613	0	1.26822	0.621751	0.641364
NIPAL2	4.26731	3.68796	4.62721	4.50313	5.16851	3.76391	5.70435	4.2712	5.40623	5.65513	4.62717	4.83664	5.61751	3.57396	4.36897	4.51494	4.02155	5.04827	4.89174	4.17957	4.68759	4.98482	5.22318	4.57928	4.27505	4.99042	5.51064	2.86985	4.56292	5.24868	4.03585	4.38066	4.53092	5.66104	4.43097	5.06233	4.5914	4.41686	3.63992	4.67099	4.32977	4.71459	4.39652	4.42952	4.91482	4.59862	4.92397	4.08246	5.41851
MTBP	1.17655	1.52716	1.72188	1.88406	3.50315	1.05088	3.08403	1.02149	2.47675	2.37128	2.90776	2.42612	2.13545	2.43426	2.2751	1.31956	0.994929	1.91735	2.65588	2.43692	1.67896	0.514722	1.4442	1.61665	1.23363	2.31487	2.54872	0.605692	2.90052	1.39914	1.78036	2.11093	1.94622	2.69964	1.71062	2.32529	1.81726	2.07306	2.00602	1.25628	0.803667	1.44856	1.57932	1.91321	2.73168	1.53368	2.06515	2.29467	3.35277
ATP6V1C1	4.16197	3.89259	5.05552	5.22243	5.92267	4.51505	6.15712	4.62519	5.82412	4.97732	5.84276	6.09459	5.47645	5.21271	5.34736	4.5474	3.73481	5.21132	5.34627	4.81093	4.96138	4.42615	4.36619	4.52521	4.63723	5.83059	5.42744	3.9474	5.28483	4.99714	4.20666	5.20499	4.59165	5.88038	4.81766	5.62966	4.56861	5.74013	5.01186	4.43731	3.80146	4.9383	4.86205	5.20082	4.67537	4.89283	5.065	5.47833	6.53174
BRI3BP	4.57315	5.26061	4.74668	5.27037	6.03578	5.01598	6.4228	4.63168	5.42154	6.47115	5.72928	4.6951	5.29159	5.81488	4.95919	4.31146	5.84984	4.3169	5.78839	4.14313	4.9663	4.59666	5.60673	4.94099	5.72715	5.51188	6.73718	4.49582	5.50449	5.26909	5.24268	4.601	5.33458	5.53826	4.94466	5.19353	5.24684	5.08467	5.57081	4.4691	5.13643	4.42905	5.81016	6.55681	5.89369	5.25161	5.6737	6.33779	5.74691
OSGIN2	3.39519	3.1351	4.2758	4.36872	5.13128	4.01022	5.48093	3.98042	4.67405	4.62007	4.9612	5.29655	4.57216	4.21076	4.58758	3.77714	2.8058	4.50688	4.43903	4.21954	4.21914	3.0958	3.64334	3.33526	3.77294	5.14802	4.70688	2.34568	4.60282	3.95297	3.3435	4.0974	3.59553	4.64038	3.78083	4.59209	3.89963	4.59008	4.16122	3.49021	2.72106	3.63572	3.48284	4.56362	4.84961	3.64065	4.26413	4.8149	5.4367
DARS2	5.3275	4.57021	4.92011	4.99436	5.49314	4.4036	5.68651	4.29262	5.64032	5.91468	5.90984	5.70895	5.31099	5.19262	5.33326	4.18586	4.18021	5.70731	5.81502	5.50149	5.17749	4.19384	6.61823	6.12424	5.17316	5.60373	6.77963	3.93051	5.47353	5.09175	4.87818	4.70677	5.45912	5.49359	4.86988	5.6877	5.54148	6.16374	5.05924	4.24397	3.57924	5.86883	4.82713	5.86468	6.21956	4.27953	5.50078	6.11528	6.26719
PUS7	3.37222	4.25424	4.54698	4.31797	5.39686	4.21857	5.36881	4.25587	4.93513	4.95357	5.9843	5.44243	3.97577	5.50599	4.44344	4.0779	4.02631	5.07528	4.75244	4.74192	4.9168	1.91123	4.52531	3.7047	3.56082	4.91377	4.81943	3.08745	5.6008	4.18118	5.01947	4.2805	4.03015	4.78331	5.25325	5.77899	4.59094	4.96222	4.46106	3.9715	3.13522	4.61779	4.18172	4.58279	5.51324	4.1216	5.25849	5.51749	5.8764
DBF4	2.65071	3.5245	3.32365	3.69281	5.41347	3.18588	4.75534	4.17578	4.12455	3.92041	5.42218	4.39155	4.05521	4.71283	3.69446	3.4027	3.36142	3.96503	4.44803	4.36313	4.48679	2.32289	4.00421	3.20052	3.70175	4.30664	5.19885	1.51803	4.58454	2.98231	4.23342	3.10599	4.07	4.41673	4.42029	5.24265	3.23555	3.73878	3.93851	3.11337	2.30455	3.12741	3.63739	3.26895	4.39479	3.52999	4.07511	5.14128	4.71797
UBE2V2	4.04538	4.11037	4.50569	3.81998	4.94024	4.24742	6.537	4.57435	5.7136	4.05836	5.8898	6.12025	5.37406	5.15202	5.99724	4.50064	2.72941	4.71865	4.86414	4.57141	4.76243	3.79512	4.26665	4.36557	4.10679	5.73175	5.43422	2.50299	5.2016	4.64626	4.91097	3.30318	4.75217	4.91775	4.90441	5.84026	4.20341	5.0311	4.8318	4.05329	3.34444	3.99008	3.56604	4.94407	5.23043	4.49913	4.8518	5.20265	6.02023
PAICS	5.978	6.75206	5.53816	6.49464	6.02978	6.33585	6.26724	6.18349	6.78429	5.58442	7.27849	7.60803	6.78011	6.28688	6.86441	6.3765	5.53264	5.91689	7.19113	6.81576	7.2927	4.25275	6.69477	6.11343	5.98297	6.67136	7.18671	5.37397	7.08358	5.70073	6.89073	5.62691	6.7724	6.47942	6.20218	6.87586	6.37457	6.55907	6.61471	4.87841	5.04875	6.48439	6.57824	7.00574	7.72183	5.66112	6.767	7.01403	6.8199
FKBP3	5.15832	6.00084	5.00451	5.42164	4.69643	5.44543	5.66491	6.08515	6.36616	5.92726	6.75555	7.11281	5.91043	5.79754	6.73658	4.82365	5.43607	5.15766	6.38324	6.25015	5.00312	5.06505	6.21139	6.11686	5.41555	5.63813	6.31847	4.13049	6.32003	5.83203	6.5623	4.85036	5.97882	6.38851	5.40445	6.84789	3.85081	5.66097	5.97862	5.21441	5.1809	5.55969	5.49339	6.29259	6.53782	5.75174	5.20223	6.5574	6.06315
POLR1G	2.49917	3.33732	3.16392	3.10055	1.52462	1.87637	3.41878	3.21137	3.73924	3.70284	3.90554	3.90714	3.60025	2.90947	3.1641	3.61387	2.71481	3.44819	4.18225	3.69598	3.24093	1.30013	2.85096	2.78634	2.5303	3.17032	3.06951	2.84192	3.83189	3.00517	3.48441	3.62158	3.30271	3.30028	3.25053	3.63866	3.2443	3.68285	3.19333	2.76244	2.19409	2.55709	2.2767	3.33784	3.37032	3.11222	2.82425	3.75854	4.16609
PRMT3	3.3492	3.66305	3.84725	3.09805	4.92729	3.42512	5.47281	3.201	4.61802	3.84562	5.60094	4.48683	4.57236	4.21327	4.50967	3.3409	3.56754	4.65676	4.43315	5.61824	4.06676	2.0791	4.56241	4.0506	3.59678	4.47721	4.37907	3.09113	4.42841	3.17674	4.13763	4.30834	3.73677	4.38454	3.88887	5.50623	3.34906	3.81968	3.09957	3.41554	2.32334	1.93652	3.63283	4.18541	5.1612	4.1238	4.25661	4.88496	4.55862
FAIM	2.62863	2.99917	2.13966	2.92905	2.49319	1.07348	4.23469	3.41923	3.58667	3.54145	4.13623	3.10498	4.18102	2.79883	3.91485	2.72077	1.6995	2.70191	3.402	3.12825	2.72064	2.08523	3.72348	2.68328	2.77103	2.70604	3.52131	1.75804	2.98798	2.96303	3.15776	2.66909	3.52712	4.24865	2.97467	3.1819	2.6137	3.2146	3.7526	2.74265	2.98209	3.43648	2.94244	3.98514	3.49661	2.84554	3.51518	3.80977	3.53892
RDH10	4.4347	4.06506	4.30938	4.82379	4.7879	6.13401	5.38631	5.26281	5.47801	4.89225	5.13704	4.18844	5.94859	4.77561	4.95436	4.89343	4.80002	3.89019	4.48982	3.89239	4.36578	4.96228	4.90041	4.2609	5.67121	5.45837	5.20324	3.5477	4.99961	5.46133	4.33463	4.53773	5.1874	4.63527	4.862	5.68992	5.18065	5.31597	5.55485	4.38418	3.94503	4.90538	5.35069	5.35988	6.01996	4.9824	5.57409	5.01087	5.45727
ZRANB2	3.67462	4.85971	5.4553	5.18875	7.39123	5.14104	5.93652	5.14751	5.66522	5.32074	6.10518	5.29962	5.37427	6.02265	5.2796	5.16983	3.82655	6.2899	5.65985	5.60822	6.04629	4.20169	5.3891	4.43064	4.79713	5.59582	6.07606	2.30563	5.08331	4.60906	5.05142	3.60484	5.06709	5.23666	5.17919	5.23776	5.13204	5.48192	5.4537	5.47899	3.82557	4.71289	4.48417	5.21243	6.00677	4.57816	6.31955	5.35969	5.65814
MRPL15	7.77199	6.86937	6.8135	6.46874	5.79492	6.72161	9.56994	7.23612	7.97792	8.19929	8.47527	8.76845	8.49764	7.38596	8.08327	6.9793	6.77921	7.03369	7.46806	7.01788	7.49988	5.62038	7.8424	6.66349	7.11391	7.59118	7.10498	6.60053	8.22148	7.29958	8.23145	6.23081	7.86161	7.94661	7.81653	8.55812	6.9824	7.47891	7.35778	7.10555	6.74197	7.08228	7.8193	7.67895	8.20258	7.91532	7.65462	8.03549	8.53981
CAAP1	4.12649	4.1219	4.44263	4.38018	5.3458	4.5268	6.01119	4.70968	5.68461	4.16328	6.10184	5.4157	5.81239	5.46641	5.29372	4.5275	4.43115	4.50258	4.86437	5.2436	4.87708	4.14365	5.6133	4.6259	4.56095	5.27125	5.65023	3.4896	5.27496	4.60301	5.04956	4.41071	5.02475	5.45802	4.32313	5.72555	4.39551	5.62681	4.94348	5.2556	4.13038	4.31891	4.40419	5.22169	5.80746	4.20126	5.72948	6.22408	4.94961
STAU2	3.59198	2.34021	4.14874	3.20807	4.4724	3.76544	4.42897	3.32709	4.39499	3.51584	4.38721	4.28851	4.02661	3.5779	4.65573	3.35835	2.35103	3.90107	3.3028	3.75228	3.76644	3.27498	3.71903	3.24921	2.87533	5.06362	4.53992	2.00328	3.79105	4.19348	3.77161	3.33203	3.5874	4.39747	3.71356	4.99925	3.74305	4.29082	3.19728	3.00888	2.60997	3.39927	2.86654	4.10556	4.47329	2.96657	3.79647	4.32112	4.41653
H2AZ1	8.93946	8.16405	7.3107	8.29121	7.92328	7.6637	8.65533	8.06384	8.11514	8.25468	9.04089	9.26089	8.52798	8.35477	8.47842	8.24492	8.68666	7.32748	9.18897	7.83717	9.23923	6.83042	8.69316	8.03567	8.74268	8.02214	8.93966	8.55685	8.44882	7.40926	9.21609	8.45068	8.57014	8.69242	8.6196	8.92832	7.70511	7.82155	8.61093	6.65314	7.38651	7.55942	9.51619	8.51887	9.21605	8.48497	8.51221	8.83299	8.81757
CEBPZ	4.61513	5.07572	5.26484	4.79849	5.9448	5.55377	5.89379	5.25573	6.35038	5.60248	6.9988	5.95733	6.02467	5.66895	5.81761	5.50776	4.31299	6.20091	6.07066	6.00577	5.75828	4.13131	5.61368	5.51315	5.08479	6.16739	6.34334	3.16024	5.33195	5.42215	5.52592	4.91603	5.47816	5.69089	5.07809	6.41045	5.63068	5.92349	6.00455	5.12644	4.36188	5.34761	4.64153	5.9193	6.40822	4.56821	5.97095	6.5769	6.29968
GNL3	6.27264	6.47539	6.54777	6.01862	6.08452	6.22786	6.15531	5.82529	7.49308	6.73592	8.1164	7.55731	7.08556	6.67054	7.11707	6.63311	5.86567	7.43842	7.39314	7.31709	7.45409	4.75328	7.03563	6.377	6.25885	7.18072	7.00181	4.39437	6.9444	6.08456	7.1566	6.69051	6.78355	6.96433	6.48365	7.64616	6.36284	6.89446	7.36371	6.44408	5.57803	6.61975	7.24335	7.17157	7.35142	6.75802	7.06834	7.40249	7.39404
SNRPG	7.02113	6.41836	5.94357	6.05601	5.50214	5.59834	7.08718	6.90552	6.26548	5.97316	7.86218	6.90045	6.07831	5.95745	6.7909	6.30039	5.65859	6.19876	7.18458	5.83068	6.92194	5.05204	6.74364	6.14683	5.81996	6.91912	5.96823	5.51628	6.60472	5.7776	7.65275	6.64383	6.5192	6.57858	6.41695	7.51851	5.72916	6.03467	6.55144	6.20214	4.77649	5.67683	6.12477	6.9714	5.87648	6.77996	5.93429	6.39897	6.58691
TXN	9.2716	10.195	9.40606	10.0014	8.87031	8.76662	10.8709	10.6761	9.59972	9.05168	10.2981	10.5159	10.7987	9.47185	9.87585	9.9331	8.69499	9.96479	10.0206	9.71221	10.0322	8.84325	9.5292	9.20103	9.78246	10.0817	9.48481	8.53662	9.72752	9.2474	10.8575	9.2831	10.2772	10.2237	9.69736	10.1582	9.03392	9.14795	10.9402	9.86794	9.76844	8.93606	9.74647	9.91576	9.96545	9.38185	9.57457	9.7679	9.58266
EEF1E1	3.99469	4.32756	4.09905	4.86318	4.83784	3.86993	4.78501	4.00452	4.2996	4.22035	5.63234	4.8925	3.87047	4.86761	4.82388	4.18995	2.49174	4.25989	4.93805	5.3733	4.01409	2.26148	3.90334	3.15411	3.69833	4.32565	4.79897	2.41395	4.17364	3.8857	4.61423	3.05643	5.53462	3.65169	3.59939	4.87049	3.11045	4.68363	4.43472	4.00589	2.07514	3.3617	3.90222	4.08011	3.99955	3.22261	4.88299	4.42374	3.78879
CAPZA2	5.20042	4.41415	5.75049	5.4911	6.89002	5.32908	7.0338	5.74054	5.86534	5.18289	7.10267	6.38568	5.74446	6.65735	5.25928	4.96	5.50476	5.74991	5.5443	5.17548	7.13182	5.99333	6.22626	5.07653	5.90268	6.66423	6.27103	4.03399	5.65111	5.62211	6.16829	4.86594	4.38462	6.05862	6.62628	7.28821	5.86914	6.20033	5.76132	5.03146	3.85294	5.48965	6.12762	5.56917	6.4506	5.86109	6.39254	6.37085	6.00361
DCUN1D5	5.87611	5.73825	4.82593	5.81329	5.1588	4.32964	6.89117	4.73201	5.9464	5.06691	7.01454	5.93805	6.28846	5.58995	4.60048	5.1315	5.09485	5.76168	6.3055	6.36646	6.0367	3.77424	5.44607	4.48481	6.11381	5.77348	6.04546	4.03703	6.29042	4.66315	6.08973	5.00861	5.44696	5.31133	5.84575	6.9587	5.03876	5.31884	6.46812	4.91188	4.89141	5.57645	5.58651	5.71953	6.25257	5.79429	5.7363	6.41432	6.40951
CCNB1IP1	5.32008	5.32161	4.42661	5.16741	5.27811	5.94721	6.11577	4.93843	5.95081	4.58761	6.17297	6.77782	6.44044	5.54065	5.58592	5.15734	5.19476	5.27149	5.05708	5.99594	6.1187	3.21468	5.93897	4.9579	4.47511	5.53101	5.66271	4.64617	6.63194	5.52864	6.04978	5.17151	5.83535	5.82305	5.67261	6.09905	5.84731	4.8446	4.56127	4.54115	4.21752	6.37793	6.6189	5.53945	6.60015	5.57332	5.76513	5.97792	5.5099
COMMD10	4.87078	4.25696	4.91275	4.38674	5.42793	4.27135	5.97021	4.72479	4.67332	4.74189	5.74909	5.14183	5.01012	5.21142	5.38739	4.38499	4.49634	5.20067	5.2558	5.18271	5.33067	3.7963	5.85014	4.68425	4.49042	5.63069	5.82049	2.84199	4.30262	4.32152	5.55962	4.10638	3.18617	5.76888	4.85149	5.96746	4.20618	4.63189	4.59117	3.92731	3.43933	5.09921	5.7581	4.85547	5.34922	4.87292	5.38086	5.32266	4.97529
CENPN	4.017	3.62867	3.63908	4.10624	4.35807	3.30213	5.09991	3.75313	4.29355	4.22595	5.27057	4.55432	4.48572	4.35221	4.16389	3.97517	3.97549	4.01096	4.55287	4.19945	4.02964	2.05009	4.04363	3.99775	4.37093	4.28439	5.28425	2.95166	4.32408	2.91653	4.6681	3.68212	3.78321	4.32909	4.5626	4.72589	3.11081	4.58276	4.52639	2.31865	3.05429	3.01685	4.66501	4.32716	4.71542	3.65027	4.24358	4.41307	4.63834
GLO1	7.28784	7.28779	6.89857	7.8042	7.54794	6.53396	9.0648	6.58453	7.8967	8.81335	8.76152	8.53069	8.29875	8.28774	7.79491	7.12858	5.91901	8.21759	8.01816	7.60885	9.12032	6.07559	8.11574	6.92008	7.17659	7.60607	8.27059	5.44014	7.82795	7.46127	8.50764	6.63225	7.82174	7.90206	8.00578	7.92941	7.02318	7.7372	6.98437	6.83593	6.48587	7.70791	7.97398	7.23007	8.60865	7.03418	7.83587	7.91897	7.88238
NDC1	4.86795	4.93077	5.10653	4.64679	6.18425	4.69175	6.35726	4.43713	5.19965	6.18962	6.15831	5.32381	5.66708	5.45281	4.99886	4.2729	4.5919	5.242	6.12032	5.61995	5.34953	3.45891	5.35726	4.25734	5.6227	5.30678	6.50322	3.74791	5.2678	4.65367	5.5819	4.91317	5.41852	5.59519	4.77401	5.23706	5.03483	5.09925	5.47755	3.45132	3.56772	4.2837	4.90904	4.6271	6.67734	4.9719	5.68882	6.26386	6.33133
NIPSNAP3A	5.95279	4.45509	4.94374	5.09269	5.73837	4.81351	5.53238	4.79556	5.41275	5.371	6.30191	5.34093	5.76271	5.92788	5.52265	5.29407	4.69493	5.61091	4.8445	4.73235	6.64312	4.57025	5.54062	4.51616	4.98947	5.18748	5.59135	3.86898	4.80441	4.95421	5.09419	5.35327	5.19078	5.45742	5.00125	6.19858	4.95912	5.06762	3.91298	4.89287	4.5156	5.38166	5.84847	4.70763	5.78058	4.80109	5.6181	5.63621	4.69415
SAMD12-AS1	0.189401	0.721809	1.00534	0.381964	2.80882	0.31426	1.41906	1.09301	1.30218	2.17217	2.59341	1.23695	1.55302	0.397177	1.17922	0.571386	0.740772	0.71107	0.521658	0.690882	1.08412	0.572164	0.615157	0.90364	0.602577	1.76178	1.08165	0.729569	1.47225	0.851841	0.572163	0.622187	1.13096	1.74061	0.495321	1.88716	0.457489	1.68738	0	0.813993	0.597412	1.02389	0	1.13275	1.22939	1.29047	1.11459	1.44312	2.2543
CTSC	4.79066	4.75387	5.27348	5.26886	4.74022	4.59262	5.81512	5.82793	5.11582	5.86479	6.56346	4.48235	5.60416	5.37164	5.05953	5.22764	5.51821	4.86295	6.28945	5.41182	5.03043	4.27537	5.67572	4.14073	6.35724	5.08988	5.66317	4.61646	5.46745	4.1721	4.46642	4.59654	4.31224	5.27815	5.3858	5.39417	4.86175	4.83406	5.56132	4.62757	4.62219	4.74692	5.74711	5.54019	5.54412	5.47426	5.95374	5.6373	5.80625
MNAT1	2.86642	2.22154	2.45049	2.45574	3.16646	3.29705	2.89631	3.65062	3.08086	3.08727	3.9913	4.09308	3.67841	3.22813	4.29978	2.30903	2.50084	2.87685	4.00232	2.7415	2.77939	1.87177	3.43178	3.48562	2.60303	3.25765	3.70712	1.88646	3.75585	3.22067	3.20566	2.31014	2.90746	2.44608	3.04873	3.68143	2.19167	3.63063	4.05543	2.39437	2.69164	3.3692	2.88845	3.86878	3.97511	2.9724	3.13263	4.24993	3.54967
SLC35G1	2.29952	2.22688	2.10909	3.46956	2.87979	2.21674	3.54459	1.46572	2.91346	2.25476	3.77364	2.61966	2.68195	3.34024	2.47012	1.92686	1.88	1.73963	2.97408	2.4763	2.29193	1.81533	1.90003	1.47247	2.70051	2.41937	3.00316	1.56102	3.22655	3.14382	3.24832	1.36779	1.75573	2.21798	2.62599	2.00386	2.10226	2.94059	1.30098	1.56651	1.97883	2.44331	2.66085	3.16736	3.27519	1.51776	2.87351	3.55686	2.732
SLC25A32	4.17759	4.19642	4.80156	4.86319	6.10438	4.62637	6.77081	4.44956	5.42536	5.196	6.36229	5.74082	5.42794	5.24427	5.15117	4.52461	3.7832	5.16752	5.45178	4.77255	4.92614	3.53716	4.68543	4.17038	4.50353	5.58761	5.21525	3.03073	5.26572	4.60043	5.0581	4.72177	4.64402	5.49278	5.02105	6.11422	4.63312	5.17393	4.68958	4.14608	3.3291	4.38898	4.72734	5.30234	4.40651	4.45258	5.27975	5.38314	6.50764
KNTC1	1.51258	3.29646	2.83275	3.31814	5.85704	3.04427	4.1173	2.64609	4.00332	3.69013	3.40209	3.44682	3.28654	3.91988	3.15063	2.81107	2.72937	3.43637	3.62781	3.4352	2.93208	1.2927	2.8235	2.8357	2.91702	3.40077	4.30647	1.64262	3.87565	2.43948	2.65232	2.48231	3.35716	3.71537	2.43098	2.78631	2.81967	3.07054	3.74444	3.0044	2.95358	2.8202	3.30649	3.13002	4.00227	2.51018	3.68362	3.93059	3.89132
LARP7	3.01891	4.65981	4.44833	4.97469	4.48857	4.50785	4.57669	5.11296	5.60232	4.51645	5.8458	5.59073	5.09294	4.71554	5.55754	5.23937	3.32763	4.71115	5.54216	4.81457	5.42076	4.55477	5.06131	4.89144	3.76039	5.48177	5.58101	2.32401	4.91964	4.82372	5.08	3.66773	4.86858	5.01468	4.83743	5.87126	4.30002	4.97521	4.98446	4.06753	4.118	4.49616	3.68486	5.75069	5.52473	4.21554	4.96565	5.23889	5.27323
SAP30	4.82323	3.22934	3.48957	4.13506	3.31381	4.33625	4.39844	5.25049	5.05039	3.72227	4.98681	4.89508	4.76206	4.40448	4.62416	4.84294	3.78139	3.31009	4.94555	4.77323	5.0295	2.96616	4.81342	3.81099	5.26028	4.50878	5.66163	3.70774	4.34727	4.41875	3.87431	5.56596	5.73909	5.13023	4.88449	5.13241	3.51705	4.55007	4.5757	2.92028	3.89249	4.90377	3.72133	3.72167	4.31579	4.51018	4.74735	5.05384	4.94558
MTFR1	4.84884	3.98528	4.42725	4.69452	5.11004	4.5556	6.84215	4.56541	5.6458	4.99024	5.84579	5.79122	5.67548	4.83614	5.51354	4.37962	3.38412	4.42805	4.56453	4.45562	4.70626	3.7173	4.69795	4.17758	4.86725	5.77049	5.48672	2.80851	5.68976	4.95183	5.12551	3.48535	5.23404	4.72616	4.79237	5.96043	4.29173	5.52309	4.7302	4.01614	3.40351	4.33302	4.13018	5.2218	6.06892	5.14643	5.27045	5.21523	6.24477
PABPN1	4.95437	6.50814	5.52665	5.72865	4.69306	6.1733	5.59921	6.70537	6.66337	5.27295	6.29586	6.93661	5.89685	5.73928	6.79064	6.06975	4.88593	5.6858	6.61063	6.54274	4.43116	5.61413	5.70976	6.27698	5.61653	5.96608	6.20893	4.76878	6.55191	5.73534	6.14555	5.56114	6.31207	6.16783	5.59232	6.06711	5.26476	6.27797	6.15371	6.23475	5.51857	5.908	4.40038	6.79587	5.4729	5.31495	5.51692	6.19685	6.19325
DUT	4.95764	5.42323	4.13807	5.4964	5.03343	5.21799	6.26346	5.76978	6.22977	5.965	6.51602	5.57696	5.44501	6.0239	5.99361	4.38065	4.86437	4.3941	5.89561	5.54713	4.90309	3.94836	5.58722	5.60546	5.56428	5.30397	6.2043	3.65831	5.39026	4.44856	4.83625	3.86403	5.14717	5.57855	5.5566	5.69684	4.96391	5.03806	5.77176	4.53118	3.90467	4.86671	4.38088	5.14091	5.66565	5.01088	6.12893	5.91227	5.691
COQ3	4.25703	5.05263	4.14886	4.75376	3.33116	3.50848	5.63206	3.56706	4.85552	4.87506	6.37894	5.55407	4.82766	4.8874	4.95278	4.15906	3.36678	4.5482	5.24063	4.30632	4.08935	3.38545	4.95452	3.79706	4.89156	4.19086	5.08826	3.14492	5.23053	3.87995	5.25105	3.69601	4.43931	4.594	4.53927	4.60686	3.30688	3.62276	4.88285	4.44747	4.54663	4.31612	5.16638	3.91823	4.86604	4.81029	4.85966	5.2699	4.6135
CPNE3	5.57887	4.88266	5.6711	5.95651	6.90796	5.57411	7.39867	5.23159	6.72138	6.4262	7.0992	6.83999	6.77722	6.09277	6.07724	5.11569	4.44474	6.02914	5.88772	5.62281	6.19411	5.10076	5.973	5.20406	5.66641	6.84165	6.42617	4.65613	6.07841	6.12069	5.63559	5.9378	5.63788	6.75243	5.88462	6.91882	5.56406	6.22879	5.14456	5.58124	4.53584	6.05012	5.42315	6.01195	7.49035	5.44872	6.29755	6.24698	6.76258
FIGNL1	2.5619	3.69211	3.71374	3.36819	4.99507	2.01757	4.10676	3.18304	4.55225	3.94925	4.70792	4.07261	3.35012	4.56605	3.47565	3.00342	3.23077	3.64359	4.78134	4.79936	4.0209	1.88538	3.57412	2.95735	3.39863	3.80965	4.58936	1.92219	4.29736	2.79579	3.44859	3.65195	3.22456	4.12477	4.06334	4.13044	3.14204	4.34716	2.68174	3.06452	2.07245	3.17133	3.52109	3.10611	4.20674	3.26985	3.97237	4.65103	4.82006
ARHGEF39	2.67318	3.2345	2.39582	2.71907	2.61831	2.15762	3.53314	3.24081	3.63792	3.46451	3.46826	3.33059	3.78161	3.4599	3.07828	2.75002	3.28875	2.74783	3.86614	3.4864	2.64036	1.84984	2.77095	3.34152	3.01672	2.68246	4.39677	3.3607	4.05784	2.1487	3.31089	3.06653	3.85513	3.65984	2.55663	2.97584	2.32003	3.41567	3.64069	2.55742	2.79532	2.33241	3.64701	3.44287	3.53627	3.24227	3.32169	3.90177	3.32038
LINC02749	0.61771	1.79632	0.746103	0	0.966068	0.207297	1.59895	0.781971	2.85636	0	1.27553	2.53612	0.576523	1.32722	0.401798	1.25606	0	0.933592	1.2527	0	1.31814	0.946466	1.47114	0.380252	0.410514	0.433335	0.558337	1.9338	1.77975	0.820876	1.093	1.34516	0.887553	0.386946	0.475218	0.214945	0.438698	1.35989	0	1.66262	0.573928	1.2093	0.41671	1.00702	1.72472	0	0.70858	0.628296	0.462627
HROB	2.66467	3.69499	2.55068	3.0648	2.91422	2.32623	3.3604	2.8689	3.15453	3.82956	3.569	3.83921	2.78473	4.18349	2.86698	2.02135	3.52529	2.91249	3.4131	3.86902	2.7598	1.36063	2.75732	3.06156	3.25587	3.00528	3.62883	2.90781	3.85704	2.15597	2.95659	3.42634	3.20003	3.54995	2.87928	2.65211	2.8967	2.34215	3.4961	2.61893	3.03756	2.4828	3.68854	2.59584	4.11947	2.41129	3.07215	3.22256	3.78321
TIFA	3.21844	2.44262	1.96645	3.37178	3.28207	3.37243	3.54631	3.15116	3.5009	4.20874	3.75607	3.2585	3.19279	3.49021	3.73781	2.87313	2.71326	2.13633	3.28302	2.91248	4.11499	2.06749	3.89189	3.04923	3.64223	2.89461	4.66537	1.55675	3.61395	3.11297	2.94633	2.61725	3.0611	3.38038	3.90233	3.82992	2.97755	2.74894	3.65827	1.93066	2.36994	3.05498	2.84571	3.75631	4.12096	3.14485	3.90972	3.8645	3.05336
CYRIB	4.20064	3.84073	4.45718	4.66799	5.29136	4.31164	6.30006	4.34865	4.7737	5.11852	5.65866	5.29577	5.02863	4.69281	4.82846	3.89533	3.48365	4.76631	5.50691	4.58551	4.58584	3.59906	4.32693	4.12819	4.71048	5.10719	5.1953	2.84484	4.82736	4.3824	5.04067	4.55148	4.29815	5.47483	5.02604	5.63988	4.12538	4.41549	4.79665	3.62911	3.31272	4.02129	4.31538	5.11156	4.59367	4.44213	4.54035	4.35976	5.61486
AC090192.2	0.290715	0.198613	0.810987	0	0.711303	0.175167	1.96578	1.05794	0.185524	0	3.41209	0.387901	1.01866	0.589125	0	0.13312	0	0.591536	0.429313	0.723923	0.236635	2.87297	0.145049	0.588696	0.632257	2.46906	0.67103	0.607539	0.42101	0.400729	0.331352	0	0	1.02006	0.724091	1.22787	0.918921	3.16735	1.6965	0	1.50425	0.865708	0	0	0.715404	1.25139	0	0	1.81832
MIR924HG	1.1934	0.910853	0.10431	0.897572	1.9089	0.238333	1.42489	1.14973	1.11966	1.00925	0.66894	1.32329	0.16655	1.20368	1.1375	0.656664	1.0436	1.11012	1.82746	1.49238	1.35555	0.572956	0	1.33769	0.0767818	1.41044	2.58097	0.448183	0.991267	1.37356	1.64217	0.954635	2.64306	1.69946	0.931325	1.67255	0.868877	0.303521	1.81739	0.188881	1.25054	0.284422	2.06002	0.0299275	0	1.06889	1.21194	1.77264	1.07666
CHAF1B	3.25385	3.3142	3.0345	2.78437	2.93773	3.27858	4.54197	3.09539	3.54363	4.00675	4.02638	3.98788	3.60322	3.66549	3.72775	3.24024	3.48692	2.54763	4.28078	3.68927	3.36756	1.96398	3.74289	3.7368	4.02437	3.2273	4.26898	2.84144	3.91498	2.61626	3.56027	3.62458	3.85974	3.19599	3.89486	3.33738	2.23918	2.98468	4.44899	2.57889	2.40601	3.0245	3.89485	3.03977	4.14888	3.37141	2.50227	4.12413	3.87512
MREG	2.47636	3.11078	2.58903	3.29509	2.92091	3.85589	4.00288	3.68923	3.60286	4.56414	4.27944	3.43998	4.39333	3.75031	4.33989	2.72188	3.1575	3.15181	3.85434	3.37502	3.37206	3.60206	4.34966	3.07184	4.44957	3.46773	4.22908	1.99454	4.14396	3.12195	3.75716	2.83454	3.57309	3.59316	4.62354	3.84627	3.14469	3.46495	4.4599	2.71111	2.38131	3.28961	4.0078	3.74037	4.29745	3.65263	4.00042	3.92511	3.56327
SNRPE	7.61827	6.69882	6.96542	6.33314	6.0464	6.24743	6.95449	6.65549	7.06092	7.08166	7.85745	7.06026	6.20463	6.35224	7.6673	6.79948	5.99322	7.17369	7.42982	7.28091	6.43621	4.87922	8.05329	7.71383	5.86441	7.02451	7.06382	6.64975	7.18452	6.56092	7.71671	6.45807	7.36815	7.2755	6.26786	7.61529	6.76585	7.26179	7.0602	6.62747	5.53857	6.82251	6.52689	7.2577	6.62497	6.59481	6.45233	6.78532	7.15382
ANKRD46	3.0489	2.72915	3.53382	3.54015	4.25932	3.11135	5.34271	3.17839	4.41645	3.82889	4.65499	4.39167	4.16855	3.88763	3.8258	3.56534	2.69583	3.34345	3.69415	3.45537	3.8561	1.90599	3.92125	3.30646	2.91809	4.17935	3.59517	2.24994	3.96909	3.86676	3.2854	3.18133	3.23968	4.1076	4.02119	4.47223	3.35401	4.22472	3.12714	3.19492	1.96671	4.59559	2.99845	3.15791	4.33289	3.27182	3.63259	4.12854	4.57275
CDC25C	3.6861	2.9367	3.29234	3.10704	3.6972	2.68608	4.50268	2.78469	4.01281	4.49966	3.91499	3.9979	4.05676	3.3043	3.82	3.54861	3.09738	3.19959	3.77236	3.65427	3.98625	1.51144	3.75451	3.12935	3.23796	3.74745	4.49847	3.04797	3.87717	2.56083	3.90042	3.75042	3.74819	4.02877	4.10995	3.12467	3.16589	2.88091	3.72271	2.57594	2.30048	3.05522	4.6242	3.05828	3.9456	2.86089	3.52123	4.18677	2.98839
HPF1	4.34039	4.75356	3.66602	4.2772	3.56799	4.41838	4.42123	5.47179	5.30084	3.98705	5.68848	5.79206	4.76326	4.95902	5.3983	4.50001	4.01934	4.56326	5.60303	4.50511	5.60193	3.68168	5.22234	4.56406	4.87682	4.81294	5.49234	3.18053	4.57248	4.33875	4.89891	4.00313	4.94102	5.18515	4.9541	5.51934	3.84572	4.44735	5.31188	3.61653	3.7959	4.21927	5.27861	4.95652	5.79574	4.598	5.12814	5.13185	5.22838
SLIRP	6.50032	5.86807	4.72303	5.52719	4.58127	4.94962	6.59164	5.41333	5.34759	5.26813	5.38845	6.34123	5.54328	5.18187	6.02628	4.90751	5.46988	4.62353	6.14298	5.55738	4.78852	4.12236	5.36045	5.41534	5.44046	5.17261	4.70151	5.01898	5.93622	4.85774	6.33033	5.09527	5.83915	5.42078	4.68542	5.98907	4.82759	5.27179	6.06766	5.04766	5.14754	5.11688	5.16238	5.50936	5.81212	6.1307	4.78743	5.82796	5.64618
WWP1	4.27895	3.70894	5.12216	5.15061	6.0409	4.65677	6.23213	4.86911	6.13522	4.5251	5.16392	5.7929	5.74855	4.71151	5.66468	4.82965	4.50863	5.77358	5.14669	5.12275	4.91796	4.92584	5.19252	4.3067	4.56859	5.83251	5.84492	3.51357	5.14192	6.08888	4.75396	4.74515	4.87967	6.21362	4.30144	4.98874	4.60878	6.11338	4.90696	4.65427	4.33769	5.03735	5.31914	5.38825	5.9198	4.84985	5.37053	5.88407	5.80175
PPP1R35-AS1	1.60275	0.854488	0.755684	0	2.70591	1.27122	1.46886	1.2119	2.17197	0.528912	1.23515	2.22021	0.458926	0	0.985032	1.26984	0.98148	1.25554	1.308	2.19158	0.406325	1.12304	1.10984	0.298551	1.32519	1.5209	0.782873	0.563509	0.867587	0.663886	1.17415	1.35953	1.3289	1.11944	0.673419	1.88543	1.05917	0.779575	0.627948	1.97656	1.08231	1.00031	0.595131	0.469787	0	2.94855	0	0.353178	0.822587
CMSS1	4.29756	4.56254	4.14266	4.3421	4.19149	3.69659	6.03818	3.33483	4.73065	4.42518	6.13686	5.43572	4.74291	4.4401	4.65301	3.99031	3.62753	5.12491	5.35696	4.58251	5.01894	1.78621	4.50637	3.64838	3.72897	4.40249	4.16449	3.14998	5.5317	3.89843	4.84052	4.64611	3.76619	5.1636	4.26606	5.16528	4.3753	3.71492	3.98735	3.74668	3.15979	4.391	4.16561	4.6695	5.27297	4.37207	4.84544	4.93029	5.13615
PAK1IP1	4.7099	5.11365	5.45923	5.49224	5.235	4.7452	6.30742	4.41618	5.6593	6.11598	7.42813	5.49713	5.77382	5.86996	5.66874	5.30981	4.57298	5.98559	6.0096	6.958	5.75069	3.60697	5.64951	3.94819	5.32611	5.57093	5.51975	3.98926	5.65581	4.99932	5.67838	5.15377	6.13858	5.55192	5.82461	6.46832	4.62736	5.72003	5.67205	5.00591	3.6481	4.88071	5.43878	5.23295	5.79437	4.80038	5.43973	5.85706	6.05732
ANP32A	5.19092	5.46512	5.16431	5.51834	4.687	5.91964	5.06404	5.74085	6.22022	5.22668	6.04868	5.62026	5.39095	5.57008	6.80754	5.13587	5.26075	5.22036	6.52776	6.33327	4.92837	4.81506	5.95946	6.09787	5.51445	6.18675	6.17756	4.99204	5.77182	5.76454	6.20277	5.12329	5.95141	5.95815	5.63075	5.539	5.69418	6.19428	6.36795	4.92646	4.77162	4.8229	5.5375	6.71004	5.22701	5.1365	5.66485	6.51964	6.26259
BLOC1S2	3.60885	4.35927	4.11139	4.72126	3.37438	4.77697	5.05395	6.18429	4.78852	4.01636	5.03619	4.83461	4.3745	4.65337	5.33447	4.40583	4.25243	3.64112	5.01364	4.09094	4.85295	4.18576	4.62237	3.99423	4.88125	4.37467	4.79602	3.33653	4.78075	5.02347	5.18008	3.85025	5.09236	4.82194	4.7099	4.78569	4.55696	4.67771	5.36761	3.57509	4.00294	4.50017	5.02657	5.61441	4.68074	3.90783	4.87157	5.51477	4.4908
MPHOSPH6	3.48586	4.70706	4.76139	4.76484	4.65642	4.3479	5.52387	5.00926	4.34841	3.62467	5.97665	4.93182	4.67296	5.31159	5.12832	5.2086	3.896	5.05816	5.26521	5.01558	4.97593	3.51904	4.37969	4.22634	4.69261	5.43181	4.95223	2.81074	4.57052	4.02266	5.6289	3.92006	4.28983	4.54174	5.01232	5.81625	4.1038	5.52607	5.5191	4.42698	3.78456	3.61834	4.73959	4.55784	5.71998	4.44642	5.04333	5.40234	5.02011
RRP1B	4.36938	5.20034	4.8941	4.56582	5.03985	4.85494	5.89039	4.6504	4.86714	4.77036	5.72774	5.09234	5.87104	5.19092	5.21442	4.82852	4.82862	4.43464	5.81296	5.57367	5.11828	3.3319	5.00233	4.87652	5.44353	4.92121	5.67716	4.44169	5.70719	4.81262	4.24403	4.98717	5.33161	4.18716	4.68611	4.86589	4.46133	5.46553	5.60009	4.4147	3.92419	5.32036	5.021	4.82502	6.17598	4.25291	4.92438	6.58054	6.30844
AC073896.4	3.06215	5.72377	3.58486	3.95991	2.87578	4.09763	3.11163	6.02249	4.38961	3.96809	4.07739	5.56537	3.7124	4.46647	4.92854	4.54125	4.37729	3.75692	4.40147	3.97771	4.1401	4.08264	2.79713	4.61523	3.66651	4.71719	4.63444	2.90055	3.74414	4.19227	3.66581	3.1615	4.18712	3.8481	3.17798	3.87079	4.14598	4.47203	3.8813	5.06251	4.74225	3.86189	3.85168	4.43907	3.97097	3.95656	3.48267	4.00137	3.37716
FAM98B	3.63304	3.84708	3.73838	4.25878	4.66358	4.21318	3.70942	4.39626	4.49967	3.79976	4.78604	3.57669	3.95512	4.37461	4.81381	3.57856	3.17943	3.96588	4.9034	3.27097	3.58745	3.25155	4.26956	4.21416	3.99646	4.43072	4.50171	2.94082	4.03878	4.15787	4.20125	3.50738	4.48237	3.9348	3.74605	3.90563	3.99153	4.29389	4.57832	2.93465	2.49711	3.20283	3.79647	4.56061	3.89931	3.07551	4.66547	4.90689	4.37025
UQCRH	9.24589	8.58147	8.44786	7.82058	7.54859	8.07399	9.24059	8.62197	8.00571	9.29914	8.60326	8.80743	7.83772	7.46998	8.25175	8.59105	8.00122	8.56503	8.7161	7.75741	8.54334	7.2498	9.1121	7.32564	8.00061	8.45506	8.32804	7.10181	8.62423	7.813	9.5692	7.98104	8.97896	8.12821	7.90533	8.59693	8.04542	7.69444	8.884	8.24957	8.26189	6.92556	8.86766	8.13936	8.93503	8.75768	8.3808	8.28395	8.05554
HAUS1	5.05142	3.85199	4.51394	4.25635	4.25004	3.96723	4.93402	5.43368	4.2677	4.88916	5.55844	4.60429	4.61674	5.0838	4.94058	4.38205	4.31885	4.32417	5.44665	4.71704	4.95221	3.27878	5.62444	4.89403	4.71626	4.84672	5.30828	3.42817	4.48036	4.30217	5.96395	4.21633	5.77566	4.54953	4.63768	5.95159	3.96684	4.1551	4.75837	3.67649	4.11407	4.39862	5.72858	4.39131	4.61162	4.42324	4.05581	4.64105	4.44895
SMIM19	4.2214	3.28891	3.9723	2.81769	3.86124	4.09634	4.62693	4.61108	5.38372	3.69774	4.52425	4.46001	5.54326	4.24126	4.68839	4.08854	3.6101	5.06965	4.5619	3.97718	4.85897	4.03881	4.51939	3.73494	4.19549	4.88038	4.3394	3.7156	3.79599	4.70841	4.85259	4.72491	4.76932	4.4179	4.54273	6.30134	3.68942	4.16038	3.93355	3.81653	3.9225	4.7613	4.40713	4.0876	4.90264	4.50931	4.26334	4.92908	5.04981
[truncated: 595 more columns]

[truncated: 9 more sheets: Table S10, Table S11, Table S12, Table S13, Table S14, Table S15, Table S16, Table S17, Table S18]
